# Supplementary material for: Atractylenolide-I restore intestinal barrier function by targeting the S100A9/AMPK/mTOR signaling pathway
Source: Front Pharmacol. 2025 Mar 24;16:1530109. doi: 10.3389/fphar.2025.1530109 (PMC11973269; doi:10.3389/fphar.2025.1530109)
Supplement: Supplementary file 3 [file Table1.XLSX]

## Sheet: Table S1
gene_id	gene_name	description	GO_id	GO_term	KO_ID	KO_Description	kegg_id	kegg_term	locus	1-4_FPKM	1-6_FPKM	1-7_FPKM	3-1_FPKM	3-4_FPKM	3-6_FPKM	4-5_FPKM	4-6_FPKM	4-7_FPKM	1-4_count	1-6_count	1-7_count	3-1_count	3-4_count	3-6_count	4-5_count	4-6_count	4-7_count
ENSMUSG00000028180	Zranb2	zinc_finger_RAN_binding_domain_containing_2	GO:0005623|GO:0009987|GO:0005488|GO:0008152|GO:0043227|GO:0071704|GO:0043229|GO:0006807|GO:0005622|GO:0043167|GO:0005515|GO:0044237|GO:0097159|GO:0046483|GO:1901360|GO:0043169|GO:0003676|GO:0006725|GO:0006139|GO:0043231|GO:0005634|GO:0003723|GO:0005654|GO:0016070|GO:0046872|GO:0010467|GO:0031981|GO:0046914|GO:0044822|GO:0016071|GO:0006396|GO:0008380|GO:0006397|GO:0008270	cell|cellular process|binding|metabolic process|membrane-bounded organelle|organic substance metabolic process|intracellular organelle|nitrogen compound metabolic process|intracellular|ion binding|protein binding|cellular metabolic process|organic cyclic compound binding|heterocycle metabolic process|organic cyclic compound metabolic process|cation binding|nucleic acid binding|cellular aromatic c…	-	-	-	-	3:157534160-157548410:+	2.21385	1.69703	1.9623	2.3444	4.67194	4.10234	2.58601	4.67596	3.91562	604	405	472	483	896	821	501	925	810
ENSMUSG00000028182	Lrriq3	leucine_rich_repeats_and_IQ_motif_containing_3	GO:0005488|GO:0005515	binding|protein binding	-	-	-	-	3:155093434-155194280:+	0.0395549	0.0723481	0.0448679	0.0209572	0.146306	0.0862776	0.0668428	0.0981928	0.16694	5	8	5	2	13	8	6	9	16
ENSMUSG00000028185	Dnase2b	deoxyribonuclease_II_beta	GO:0005623|GO:0009987|GO:0005576|GO:0003824|GO:0008152|GO:0043227|GO:0016787|GO:0071704|GO:0043229|GO:0006807|GO:0005622|GO:0016043|GO:0044237|GO:0009056|GO:0016788|GO:0046483|GO:0005737|GO:1901360|GO:0008219|GO:0006725|GO:0006139|GO:0097194|GO:0043231|GO:0006259|GO:0019439|GO:0044265|GO:0012501|GO:0005773|GO:0004518|GO:0030262|GO:0004519|GO:0006308|GO:0000323|GO:0006915|GO:0090305|GO:0004536|GO:…	cell|cellular process|extracellular region|catalytic activity|metabolic process|membrane-bounded organelle|hydrolase activity|organic substance metabolic process|intracellular organelle|nitrogen compound metabolic process|intracellular|cellular component organization|cellular metabolic process|catabolic process|hydrolase activity, acting on ester bonds|heterocycle metabolic process|cytoplasm|orga…	K01158	deoxyribonuclease II[3.1.22.1]	mmu04142	Lysosome - Mus musculus (mouse)	3:146580985-146615596:-	0	0	0	0	0	0	0	0	0	0	0	0	0	0	0	0	0	0
ENSMUSG00000028184	Adgrl2	adhesion_G_protein_coupled_receptor_L2	GO:0050896|GO:0009987|GO:0023052|GO:0005488|GO:0004871|GO:0016020|GO:0032502|GO:0044089|GO:0031224|GO:0050794|GO:0038023|GO:0016043|GO:0030246|GO:0051716|GO:0004872|GO:0048856|GO:0050793|GO:0051963|GO:0007154|GO:0051965|GO:0050808|GO:0051130|GO:0007165|GO:0050803|GO:0004888|GO:0007275|GO:0022607|GO:0051128|GO:0016021|GO:0007399|GO:0004930|GO:0007186|GO:0007166|GO:0007416|GO:0051960|GO:0050807	response to stimulus|cellular process|signaling|binding|signal transducer activity|membrane|developmental process|positive regulation of cellular component biogenesis|intrinsic component of membrane|regulation of cellular process|signaling receptor activity|cellular component organization|carbohydrate binding|cellular response to stimulus|receptor activity|anatomical structure development|regulat…	-	-	-	-	3:148815583-148990555:-	0.849601	0.914511	0.913794	0.941019	0.619449	1.2143	0.804962	0.944828	0.796896	599	564	568	501	307	628	403	483	426
ENSMUSG00000028187	Rpf1	ribosome_production_factor_1_homolog_S._cerevisiae_	GO:0005623|GO:0009987|GO:0005488|GO:0032991|GO:0008152|GO:0043227|GO:0071704|GO:0043229|GO:0006807|GO:0005622|GO:0016043|GO:0005515|GO:0044237|GO:0097159|GO:0046483|GO:1901360|GO:0003676|GO:0030529|GO:0006725|GO:0006139|GO:0043231|GO:0006996|GO:0022607|GO:0005634|GO:0003723|GO:0016070|GO:0022618|GO:0005730|GO:0030684|GO:0070925|GO:0010467|GO:0042254|GO:0031981|GO:0042273|GO:0019843|GO:0034622|GO:…	cell|cellular process|binding|macromolecular complex|metabolic process|membrane-bounded organelle|organic substance metabolic process|intracellular organelle|nitrogen compound metabolic process|intracellular|cellular component organization|protein binding|cellular metabolic process|organic cyclic compound binding|heterocycle metabolic process|organic cyclic compound metabolic process|nucleic acid…	-	-	-	-	3:146505956-146521429:-	4.88667	5.02012	4.49515	7.73879	6.09171	6.26117	8.12323	5.48892	5.50365	582	523	472	696	510	547	687	474	497
ENSMUSG00000028186	Uox	urate_oxidase	GO:0005623|GO:0009987|GO:0003824|GO:0008152|GO:0043227|GO:0071704|GO:0043229|GO:0006807|GO:0005622|GO:0016491|GO:0044237|GO:0009056|GO:0046483|GO:0005737|GO:1901360|GO:0055114|GO:0006725|GO:0006139|GO:0006082|GO:0043231|GO:0046415|GO:0019439|GO:0005739|GO:0019628|GO:0006144|GO:0004846|GO:0005777	cell|cellular process|catalytic activity|metabolic process|membrane-bounded organelle|organic substance metabolic process|intracellular organelle|nitrogen compound metabolic process|intracellular|oxidoreductase activity|cellular metabolic process|catabolic process|heterocycle metabolic process|cytoplasm|organic cyclic compound metabolic process|oxidation-reduction process|cellular aromatic compou…	K00365	urate oxidase[1.7.3.3]	mmu01100|mmu00230|mmu00232	Metabolic pathways - Mus musculus (mouse)|Purine metabolism - Mus musculus (mouse)|Caffeine metabolism - Mus musculus (mouse)	3:146570426-146632305:+	0.154033	0.290937	0.265871	0.407967	0.0285819	0.0456537	0.339531	0.212443	0.150154	23	38	35	46	3	5	36	23	17
ENSMUSG00000028189	Ctbs	chitobiase_di_N_acetyl_	GO:0005623|GO:0005576|GO:0005488|GO:0003824|GO:0008152|GO:0043227|GO:0016787|GO:0071704|GO:0043229|GO:0006807|GO:0005622|GO:0097367|GO:0005615|GO:1903561|GO:0009056|GO:0070062|GO:0005737|GO:0005975|GO:0016798|GO:0031982|GO:0008061|GO:0043231|GO:0016052|GO:0005773|GO:0009311|GO:0004553|GO:0004568|GO:0000323|GO:0009313|GO:0006030|GO:0006032|GO:0005764	cell|extracellular region|binding|catalytic activity|metabolic process|membrane-bounded organelle|hydrolase activity|organic substance metabolic process|intracellular organelle|nitrogen compound metabolic process|intracellular|carbohydrate derivative binding|extracellular space|extracellular vesicle|catabolic process|extracellular exosome|cytoplasm|carbohydrate metabolic process|hydrolase activit…	-	-	-	-	3:146449795-146465849:+	1.0111	1.06249	0.752986	1.04142	1.08242	1.32966	1.28006	1.43674	1.40087	198	182	130	154	149	191	178	204	208
ENSMUSG00000028188	Spata1	spermatogenesis_associated_1	-	-	-	-	-	-	3:146457196-146499753:-	0.030399	0.130324	0.00862265	0.161028	0.0756861	0.176134	0.321092	0.209633	0.220519	4	15	1	16	7	17	30	20	22
ENSMUSG00000107279	Gm43450	predicted_gene_43450	-	-	-	-	-	-	5:149868748-149871409:-	0	0	0	0	0	0	0	0	0	0	0	0	0	0	0	0	0	0
ENSMUSG00000100529	Gm19261	predicted_gene_19261	-	-	-	-	-	-	19:11516211-11516953:-	0	0	0	0.106888	0.114894	0	0	0.1113	0.106533	0	0	0	1	1	0	0	1	1
ENSMUSG00000035429	Ptprh	protein_tyrosine_phosphatase_receptor_type_H	GO:0009987|GO:0005488|GO:0003824|GO:0016020|GO:0008152|GO:0031224|GO:0016787|GO:0071704|GO:0005515|GO:0044237|GO:0016788|GO:0006793|GO:0019538|GO:0016021|GO:0043412|GO:0044267|GO:0006796|GO:0042578|GO:0036211|GO:0006464|GO:0016791|GO:0016311|GO:0006470|GO:0004721|GO:0035335|GO:0004725	cellular process|binding|catalytic activity|membrane|metabolic process|intrinsic component of membrane|hydrolase activity|organic substance metabolic process|protein binding|cellular metabolic process|hydrolase activity, acting on ester bonds|phosphorus metabolic process|protein metabolic process|integral component of membrane|macromolecule modification|cellular protein metabolic process|phosphat…	-	-	-	-	7:4548612-4604041:-	43.5865	48.9216	43.2875	31.5697	29.9475	24.4443	40.1282	45.4141	44.5758	5112	5019	4476	2796	2469	2103	3342	3862	3964
ENSMUSG00000035427	Mageb4	melanoma_antigen_family_B_4	GO:0005623|GO:0005622|GO:0005737	cell|intracellular|cytoplasm	-	-	-	-	X:86250254-86305093:-	0	0	0	0	0	0	0	0	0	0	0	0	0	0	0	0	0	0
ENSMUSG00000035420	Fam170a	family_with_sequence_similarity_170_member_A	GO:0005623|GO:0009987|GO:0005488|GO:0008152|GO:0043227|GO:0019222|GO:0071704|GO:0043229|GO:0009893|GO:0050794|GO:0006807|GO:0009058|GO:0005622|GO:0043167|GO:0044237|GO:0097159|GO:0046483|GO:1901360|GO:0044249|GO:0043169|GO:0003676|GO:0006725|GO:0031325|GO:0006139|GO:0051171|GO:0043231|GO:0031323|GO:0005634|GO:0010468|GO:0016070|GO:0010557|GO:0034645|GO:0046872|GO:0010628|GO:0009059|GO:0003677|GO:…	cell|cellular process|binding|metabolic process|membrane-bounded organelle|regulation of metabolic process|organic substance metabolic process|intracellular organelle|positive regulation of metabolic process|regulation of cellular process|nitrogen compound metabolic process|biosynthetic process|intracellular|ion binding|cellular metabolic process|organic cyclic compound binding|heterocycle metabo…	-	-	-	-	18:50278369-50283019:+	0	0	0	0	0	0	0	0	0	0	0	0	0	0	0	0	0	0
ENSMUSG00000020755	Sap30bp	SAP30_binding_protein	GO:0005623|GO:0009987|GO:0005488|GO:0008152|GO:0043227|GO:0019222|GO:0071704|GO:0043229|GO:0050794|GO:0006807|GO:0009058|GO:0005622|GO:0005515|GO:0044237|GO:0046483|GO:1901360|GO:0044249|GO:0008219|GO:0010941|GO:0006725|GO:0006139|GO:0051171|GO:0043231|GO:0031323|GO:0010942|GO:0005634|GO:0005654|GO:0010468|GO:0016070|GO:0034645|GO:0009059|GO:0010467|GO:0005856|GO:0012501|GO:0051252|GO:0031981|GO:…	cell|cellular process|binding|metabolic process|membrane-bounded organelle|regulation of metabolic process|organic substance metabolic process|intracellular organelle|regulation of cellular process|nitrogen compound metabolic process|biosynthetic process|intracellular|protein binding|cellular metabolic process|heterocycle metabolic process|organic cyclic compound metabolic process|cellular biosyn…	-	-	-	-	11:115933282-115966725:+	7.70587	6.93502	8.67846	6.81338	6.21972	7.28012	6.16807	6.27756	5.83837	987	777	980	659	560	684	561	583	567
ENSMUSG00000020752	Recql5	RecQ_protein_like_5	GO:0050896|GO:0005623|GO:0009987|GO:0005488|GO:0003824|GO:0032991|GO:0016020|GO:0008152|GO:0043227|GO:0031090|GO:0016787|GO:0019222|GO:0071704|GO:0048523|GO:0043229|GO:0050794|GO:0006807|GO:0009058|GO:0005622|GO:0043167|GO:0097367|GO:0012505|GO:0016043|GO:0009892|GO:0006950|GO:0051716|GO:0043234|GO:0005515|GO:0044237|GO:0036094|GO:0097159|GO:0007059|GO:0033554|GO:0046483|GO:0005737|GO:1901360|GO:…	response to stimulus|cell|cellular process|binding|catalytic activity|macromolecular complex|membrane|metabolic process|membrane-bounded organelle|organelle membrane|hydrolase activity|regulation of metabolic process|organic substance metabolic process|negative regulation of cellular process|intracellular organelle|regulation of cellular process|nitrogen compound metabolic process|biosynthetic pr…	-	-	-	-	11:115892595-115933477:-	2.07681	1.83216	1.9469	2.08465	1.84147	2.32704	2.14343	1.74603	1.73224	438	338	362	332	273	360	321	267	277
ENSMUSG00000020758	Itgb4	integrin_beta_4	GO:0022414|GO:0050896|GO:0030054|GO:0005623|GO:0009987|GO:0005576|GO:0023052|GO:0005488|GO:0000003|GO:0031012|GO:0032991|GO:0016020|GO:0032502|GO:0040011|GO:0031224|GO:0048646|GO:0043227|GO:0007155|GO:0005886|GO:0009653|GO:0005578|GO:0048870|GO:0050794|GO:0031252|GO:0009986|GO:0071944|GO:0016043|GO:0045178|GO:0006950|GO:0044702|GO:0051716|GO:0004872|GO:0005604|GO:0043234|GO:0006914|GO:0030055|GO:…	reproductive process|response to stimulus|cell junction|cell|cellular process|extracellular region|signaling|binding|reproduction|extracellular matrix|macromolecular complex|membrane|developmental process|locomotion|intrinsic component of membrane|anatomical structure formation involved in morphogenesis|membrane-bounded organelle|cell adhesion|plasma membrane|anatomical structure morphogenesis|pr…	K06525	integrin beta 4[-]	mmu05165|mmu04151|mmu04810|mmu04510|mmu05414|mmu05410|mmu04512|mmu05412	Human papillomavirus infection - Mus musculus (mouse)|PI3K-Akt signaling pathway - Mus musculus (mouse)|Regulation of actin cytoskeleton - Mus musculus (mouse)|Focal adhesion - Mus musculus (mouse)|Dilated cardiomyopathy (DCM) - Mus musculus (mouse)|Hypertrophic cardiomyopathy (HCM) - Mus musculus (mouse)|ECM-receptor interaction - Mus musculus (mouse)|Arrhythmogenic right ventricular cardiomyopa…	11:115974709-116008412:+	26.7941	22.3571	26.6494	23.9083	14.7303	20.9672	21.8565	20.7615	22.4264	5742	4191	5035	3869	2219	3296	3326	3226	3644
ENSMUSG00000069833	Ahnak	AHNAK_nucleoprotein_desmoyokin_	GO:0030054|GO:0005623|GO:0009987|GO:0005576|GO:0005198|GO:0005488|GO:0016020|GO:0008152|GO:0097493|GO:0043227|GO:0005911|GO:0031090|GO:0019222|GO:0005886|GO:0071704|GO:0043229|GO:0050794|GO:0006807|GO:0005622|GO:0071944|GO:0016043|GO:0030055|GO:0005515|GO:1903561|GO:0044237|GO:0097159|GO:0070062|GO:0044291|GO:0006810|GO:0046483|GO:0044548|GO:0005737|GO:0098588|GO:0005912|GO:1901360|GO:0055085|GO:…	cell junction|cell|cellular process|extracellular region|structural molecule activity|binding|membrane|metabolic process|structural molecule activity conferring elasticity|membrane-bounded organelle|cell-cell junction|organelle membrane|regulation of metabolic process|plasma membrane|organic substance metabolic process|intracellular organelle|regulation of cellular process|nitrogen compound metab…	-	-	-	-	19:8989284-9076919:+	34.9944	26.8349	30.0563	46.2546	24.5257	29.8281	40.3972	36.449	42.3987	14911	10002	11291	14883	7346	9323	12223	11261	13698
ENSMUSG00000069830	Nlrp1a	NLR_family_pyrin_domain_containing_1A	GO:0050896|GO:0005623|GO:0009987|GO:0005488|GO:0008152|GO:0051707|GO:0009607|GO:0043227|GO:0019222|GO:0071704|GO:0043229|GO:0051050|GO:0009893|GO:0009605|GO:0050794|GO:0005622|GO:0043167|GO:0097367|GO:0051641|GO:0006950|GO:0005515|GO:0044237|GO:0036094|GO:0097159|GO:0006810|GO:0001819|GO:0051222|GO:0050790|GO:0006952|GO:0019538|GO:0001882|GO:0008219|GO:0043085|GO:0060341|GO:0001816|GO:0032880|GO:…	response to stimulus|cell|cellular process|binding|metabolic process|response to other organism|response to biotic stimulus|membrane-bounded organelle|regulation of metabolic process|organic substance metabolic process|intracellular organelle|positive regulation of transport|positive regulation of metabolic process|response to external stimulus|regulation of cellular process|intracellular|ion bin…	K12798	NACHT, LRR and PYD domains-containing protein 1[-]	mmu04621	NOD-like receptor signaling pathway - Mus musculus (mouse)	11:71092236-71144704:-	0.164611	0.0594294	0.0786164	0.149155	0.0123289	0.271655	0.207419	0.0477969	0.0685555	19	6	8	13	1	23	17	4	6
ENSMUSG00000028238	Atp6v0d2	ATPase_H+_transporting_lysosomal_V0_subunit_D2	GO:0005215|GO:0005623|GO:0009987|GO:0005576|GO:0005488|GO:0032991|GO:0016020|GO:0043227|GO:0031090|GO:0005886|GO:0043229|GO:0045177|GO:0005622|GO:0071944|GO:0012505|GO:0043234|GO:0005515|GO:1903561|GO:0022857|GO:0070062|GO:0006810|GO:0005737|GO:0098588|GO:0033177|GO:0022891|GO:0055085|GO:0005774|GO:0016324|GO:0031982|GO:0043231|GO:0005768|GO:0034220|GO:0033179|GO:0033176|GO:0005769|GO:0006811|GO:…	transporter activity|cell|cellular process|extracellular region|binding|macromolecular complex|membrane|membrane-bounded organelle|organelle membrane|plasma membrane|intracellular organelle|apical part of cell|intracellular|cell periphery|endomembrane system|protein complex|protein binding|extracellular vesicle|transmembrane transporter activity|extracellular exosome|transport|cytoplasm|bounding …	K02146	V-type H+-transporting ATPase subunit d[-]	mmu01100|mmu05165|mmu05203|mmu05152|mmu04145|mmu00190|mmu04142|mmu05323|mmu04721|mmu04966	Metabolic pathways - Mus musculus (mouse)|Human papillomavirus infection - Mus musculus (mouse)|Viral carcinogenesis - Mus musculus (mouse)|Tuberculosis - Mus musculus (mouse)|Phagosome - Mus musculus (mouse)|Oxidative phosphorylation - Mus musculus (mouse)|Lysosome - Mus musculus (mouse)|Rheumatoid arthritis - Mus musculus (mouse)|Synaptic vesicle cycle - Mus musculus (mouse)|Collecting duct aci…	4:19876841-19922605:-	0.079384	0.0544535	0.0360082	0.168195	0.0903515	0.41123	0.245955	0.17518	0	5	3	2	8	4	19	11	8	0
ENSMUSG00000033862	Cdk10	cyclin_dependent_kinase_10	GO:0050896|GO:0005623|GO:0009987|GO:0023052|GO:0005488|GO:0003824|GO:0008152|GO:0043227|GO:0019222|GO:0023051|GO:0071704|GO:0043229|GO:0016740|GO:0009893|GO:0050794|GO:0005622|GO:0043167|GO:0097367|GO:0051716|GO:0005515|GO:0044237|GO:0036094|GO:0097159|GO:0006793|GO:0007154|GO:0019538|GO:0001882|GO:0009967|GO:0009966|GO:0010646|GO:0007165|GO:0000166|GO:0051726|GO:0023014|GO:0031325|GO:0043168|GO:…	response to stimulus|cell|cellular process|signaling|binding|catalytic activity|metabolic process|membrane-bounded organelle|regulation of metabolic process|regulation of signaling|organic substance metabolic process|intracellular organelle|transferase activity|positive regulation of metabolic process|regulation of cellular process|intracellular|ion binding|carbohydrate derivative binding|cellula…	-	-	-	-	8:123224841-123232250:+	11.4954	13.2929	15.3521	10.8384	11.2287	13.5768	11.2648	9.64398	9.81621	434	439	511	309	298	376	302	264	281
ENSMUSG00000038762	Abcf1	ATP_binding_cassette_sub_family_F_GCN20_member_1	GO:0045182|GO:0005623|GO:0009987|GO:0005488|GO:0003824|GO:0032991|GO:0016020|GO:0008152|GO:0043227|GO:0016787|GO:0019222|GO:0071704|GO:0043229|GO:0009893|GO:0050794|GO:0006807|GO:0009058|GO:0005622|GO:0043167|GO:0097367|GO:0012505|GO:0005515|GO:0044237|GO:0036094|GO:0097159|GO:0005737|GO:0006413|GO:0044249|GO:0019538|GO:0001882|GO:0008494|GO:0016817|GO:0003676|GO:0000166|GO:0030529|GO:0031325|GO:…	translation regulator activity|cell|cellular process|binding|catalytic activity|macromolecular complex|membrane|metabolic process|membrane-bounded organelle|hydrolase activity|regulation of metabolic process|organic substance metabolic process|intracellular organelle|positive regulation of metabolic process|regulation of cellular process|nitrogen compound metabolic process|biosynthetic process|in…	-	-	-	-	17:35956819-35969761:-	21.8806	20.3397	22.8971	20.4539	20.995	21.3591	19.0238	18.1139	15.7931	3152	2563	2908	2225	2126	2257	1946	1892	1725
ENSMUSG00000033860	Fgg	fibrinogen_gamma_chain	GO:0050896|GO:0005623|GO:0009987|GO:0005576|GO:0005198|GO:0023052|GO:0005488|GO:0002376|GO:0032991|GO:0016020|GO:0008152|GO:0005577|GO:0043227|GO:0006955|GO:0007155|GO:0019222|GO:0005886|GO:0023051|GO:0071704|GO:0048523|GO:0043229|GO:0051050|GO:0009893|GO:0009605|GO:0050794|GO:0005622|GO:0043167|GO:0009986|GO:0060090|GO:0051641|GO:0071944|GO:0012505|GO:0016043|GO:0006950|GO:0072562|GO:0051716|GO:…	response to stimulus|cell|cellular process|extracellular region|structural molecule activity|signaling|binding|immune system process|macromolecular complex|membrane|metabolic process|fibrinogen complex|membrane-bounded organelle|immune response|cell adhesion|regulation of metabolic process|plasma membrane|regulation of signaling|organic substance metabolic process|negative regulation of cellular …	K03905	fibrinogen gamma chain[-]	mmu04611|mmu04610|mmu05150	Platelet activation - Mus musculus (mouse)|Complement and coagulation cascades - Mus musculus (mouse)|Staphylococcus aureus infection - Mus musculus (mouse)	3:83007724-83015049:+	0	0	0	0	0	0.049743	0	0	0	0	0	0	0	0	2	0	0	0
ENSMUSG00000069835	Sat2	spermidine_spermine_N1_acetyl_transferase_2	GO:0005623|GO:0009987|GO:0005576|GO:0003824|GO:0008152|GO:0043227|GO:0071704|GO:0016740|GO:0006807|GO:0005622|GO:1903561|GO:0044237|GO:0009056|GO:0070062|GO:0005737|GO:0016746|GO:0031982|GO:0008216|GO:0008215|GO:0009308|GO:0046204|GO:0016747|GO:0032920|GO:0009447|GO:0016407|GO:0032919|GO:0032918|GO:0006576|GO:0016410|GO:0006595|GO:0008080|GO:0006598|GO:0004145	cell|cellular process|extracellular region|catalytic activity|metabolic process|membrane-bounded organelle|organic substance metabolic process|transferase activity|nitrogen compound metabolic process|intracellular|extracellular vesicle|cellular metabolic process|catabolic process|extracellular exosome|cytoplasm|transferase activity, transferring acyl groups|vesicle|spermidine metabolic process|sp…	K00657	diamine N-acetyltransferase[2.3.1.57]	mmu01100|mmu00330|mmu04216	Metabolic pathways - Mus musculus (mouse)|Arginine and proline metabolism - Mus musculus (mouse)|Ferroptosis - Mus musculus (mouse)	11:69622024-69623870:+	0.722015	0.300141	0.545965	0.637426	0.435746	0.924653	0.739471	0.875102	1.12538	33	12	22	22	14	31	24	29	39
ENSMUSG00000028233	Tgs1	trimethylguanosine_synthase_homolog_S._cerevisiae_	GO:0005623|GO:0009987|GO:0005576|GO:0003824|GO:0008152|GO:0043227|GO:0019222|GO:0071704|GO:0043229|GO:0016740|GO:0050794|GO:0006807|GO:0009058|GO:0005622|GO:0005615|GO:0044237|GO:0032259|GO:0046483|GO:0005737|GO:1901360|GO:0044249|GO:0006725|GO:0006139|GO:0051171|GO:0043231|GO:0031323|GO:0005634|GO:0005654|GO:0010468|GO:0016070|GO:0043412|GO:0008168|GO:0034645|GO:0009059|GO:0010467|GO:0001510|GO:…	cell|cellular process|extracellular region|catalytic activity|metabolic process|membrane-bounded organelle|regulation of metabolic process|organic substance metabolic process|intracellular organelle|transferase activity|regulation of cellular process|nitrogen compound metabolic process|biosynthetic process|intracellular|extracellular space|cellular metabolic process|methylation|heterocycle metabo…	K14292	trimethylguanosine synthase[2.1.1.-]	mmu03013	RNA transport - Mus musculus (mouse)	4:3574875-3616619:+	1.34016	1.78613	1.93258	2.64871	2.6346	3.71824	3.29091	3.4087	2.30043	199	232	253	297	275	405	347	367	259
ENSMUSG00000028232	Tmem68	transmembrane_protein_68	GO:0003824|GO:0016020|GO:0008152|GO:0031224|GO:0016740|GO:0016746|GO:0016021	catalytic activity|membrane|metabolic process|intrinsic component of membrane|transferase activity|transferase activity, transferring acyl groups|integral component of membrane	-	-	-	-	4:3549041-3574853:-	2.38505	2.69607	2.20055	3.87733	3.83605	3.44555	3.62195	3.58397	4.06109	268	265	218	329	303	284	289	292	346
ENSMUSG00000028236	Sdr16c5	short_chain_dehydrogenase_reductase_family_16C_member_5	GO:0005623|GO:0009987|GO:0003824|GO:0016020|GO:0008152|GO:0031224|GO:0043227|GO:0005789|GO:0031090|GO:0042445|GO:0071704|GO:0043229|GO:0005622|GO:0012505|GO:0016491|GO:0044237|GO:0042175|GO:0008283|GO:0006081|GO:0005783|GO:0005737|GO:0098588|GO:0050673|GO:0055114|GO:0010817|GO:0016614|GO:0043231|GO:0006629|GO:0044255|GO:0016021|GO:0006066|GO:0042574|GO:0006720|GO:0042572|GO:0043616|GO:0016616|GO:…	cell|cellular process|catalytic activity|membrane|metabolic process|intrinsic component of membrane|membrane-bounded organelle|endoplasmic reticulum membrane|organelle membrane|hormone metabolic process|organic substance metabolic process|intracellular organelle|intracellular|endomembrane system|oxidoreductase activity|cellular metabolic process|nuclear outer membrane-endoplasmic reticulum membra…	K15734	all-trans-retinol dehydrogenase (NAD+)[1.1.1.105]	mmu00830	Retinol metabolism - Mus musculus (mouse)	4:3995936-4019663:-	0	0	0	0	0	0	0	0	0	0	0	0	0	0	0	0	0	0
ENSMUSG00000028234	Rps20	ribosomal_protein_S20	GO:0005623|GO:0009987|GO:0005576|GO:0005198|GO:0005488|GO:0032991|GO:0016020|GO:0008152|GO:0043227|GO:0071704|GO:0043229|GO:0006807|GO:0009058|GO:0005622|GO:0003735|GO:0005515|GO:1903561|GO:0044237|GO:0097159|GO:0070062|GO:0005737|GO:0044249|GO:0019538|GO:0003676|GO:0030529|GO:0044391|GO:0031982|GO:0005840|GO:0003723|GO:0044267|GO:0034645|GO:0015935|GO:0009059|GO:0006518|GO:0010467|GO:0005829|GO:…	cell|cellular process|extracellular region|structural molecule activity|binding|macromolecular complex|membrane|metabolic process|membrane-bounded organelle|organic substance metabolic process|intracellular organelle|nitrogen compound metabolic process|biosynthetic process|intracellular|structural constituent of ribosome|protein binding|extracellular vesicle|cellular metabolic process|organic cyc…	K02969	small subunit ribosomal protein S20e[-]	mmu03010	Ribosome - Mus musculus (mouse)	4:3831334-3835665:-	40.9584	47.4447	41.8618	57.8368	64.2926	59.5902	63.8784	34.4163	46.8537	4448	4507	4008	4743	4908	4747	4926	2710	3858
ENSMUSG00000044537	Olfr779	olfactory_receptor_779	GO:0050896|GO:0005623|GO:0009987|GO:0023052|GO:0004871|GO:0016020|GO:0031224|GO:0005886|GO:0050794|GO:0038023|GO:0071944|GO:0051716|GO:0004872|GO:0051606|GO:0007154|GO:0007165|GO:0050906|GO:0050877|GO:0009593|GO:0004888|GO:0016021|GO:0050907|GO:0004930|GO:0007186|GO:0007600|GO:0004984|GO:0050911|GO:0007606|GO:0007608	response to stimulus|cell|cellular process|signaling|signal transducer activity|membrane|intrinsic component of membrane|plasma membrane|regulation of cellular process|signaling receptor activity|cell periphery|cellular response to stimulus|receptor activity|detection of stimulus|cell communication|signal transduction|detection of stimulus involved in sensory perception|neurological system proces…	-	-	-	-	10:129311165-129312108:+	0	0	0	0	0	0	0	0	0	0	0	0	0	0	0	0	0	0
ENSMUSG00000044534	Ackr2	atypical_chemokine_receptor_2	GO:0050896|GO:0005623|GO:0009987|GO:0023052|GO:0005488|GO:0004871|GO:0002376|GO:0016020|GO:0040011|GO:0031224|GO:0043227|GO:0005886|GO:0043229|GO:0009605|GO:0050794|GO:0038023|GO:0005622|GO:0071944|GO:0012505|GO:0006950|GO:0051716|GO:0004872|GO:0005515|GO:0006810|GO:0005737|GO:0006952|GO:0007154|GO:0007165|GO:0006935|GO:0005884|GO:0001775|GO:0019955|GO:0043231|GO:0004888|GO:0010033|GO:0038024|GO:…	response to stimulus|cell|cellular process|signaling|binding|signal transducer activity|immune system process|membrane|locomotion|intrinsic component of membrane|membrane-bounded organelle|plasma membrane|intracellular organelle|response to external stimulus|regulation of cellular process|signaling receptor activity|intracellular|cell periphery|endomembrane system|response to stress|cellular resp…	-	-	-	-	9:121898464-121911064:+	0.312631	0.411017	0.336872	0.496813	0.0889559	1.00157	0.176095	0.538971	0.391697	20	23	19	24	4	47	8	25	19
ENSMUSG00000068122	Agtr2	angiotensin_II_receptor_type_2	GO:0050896|GO:0005623|GO:0009987|GO:0023052|GO:0005488|GO:0004871|GO:0016020|GO:0007610|GO:0032502|GO:0008152|GO:0040007|GO:0031224|GO:0019222|GO:0005886|GO:0023051|GO:0009653|GO:0071704|GO:0048523|GO:0051050|GO:0009893|GO:0050794|GO:0006807|GO:0009058|GO:0038023|GO:0005622|GO:0044708|GO:0051641|GO:0071944|GO:0042562|GO:0006950|GO:0051716|GO:0032844|GO:0033218|GO:0004872|GO:0016049|GO:0051051|GO:…	response to stimulus|cell|cellular process|signaling|binding|signal transducer activity|membrane|behavior|developmental process|metabolic process|growth|intrinsic component of membrane|regulation of metabolic process|plasma membrane|regulation of signaling|anatomical structure morphogenesis|organic substance metabolic process|negative regulation of cellular process|positive regulation of transpor…	K04167	angiotensin II receptor type 2[-]	mmu04080|mmu04261|mmu04614	Neuroactive ligand-receptor interaction - Mus musculus (mouse)|Adrenergic signaling in cardiomyocytes - Mus musculus (mouse)|Renin-angiotensin system - Mus musculus (mouse)	X:21484544-21489164:+	0	0	0.0139591	0	0	0.0335417	0	0.0339389	0.0324526	0	0	1	0	0	2	0	2	2
ENSMUSG00000046020	Pofut1	protein_O_fucosyltransferase_1	GO:0050896|GO:0005623|GO:0009987|GO:0023052|GO:0003824|GO:0016020|GO:0032502|GO:0008152|GO:0048646|GO:0043227|GO:0009653|GO:0071704|GO:0043229|GO:0016740|GO:0050794|GO:0009058|GO:0005622|GO:0012505|GO:0051716|GO:0048856|GO:0044237|GO:0005783|GO:0009888|GO:0005737|GO:0007154|GO:0044249|GO:0019538|GO:0005975|GO:0001756|GO:0016757|GO:0007165|GO:0006486|GO:0007507|GO:0043231|GO:0001568|GO:0001525|GO:…	response to stimulus|cell|cellular process|signaling|catalytic activity|membrane|developmental process|metabolic process|anatomical structure formation involved in morphogenesis|membrane-bounded organelle|anatomical structure morphogenesis|organic substance metabolic process|intracellular organelle|transferase activity|regulation of cellular process|biosynthetic process|intracellular|endomembrane…	K03691	peptide-O-fucosyltransferase[2.4.1.221]	mmu00514	Other types of O-glycan biosynthesis - Mus musculus (mouse)	2:153241533-153270247:+	2.92379	1.91952	2.47666	2.7771	2.47501	2.83341	2.51914	3.08872	2.80585	1252	719	935	898	745	890	766	959	911
ENSMUSG00000044538	Obox3-ps8	oocyte_specific_homeobox_3_pseudogene_8	-	-	-	-	-	-	17:36452294-36453253:-	0	0	0	0	0	0	0	0	0	0	0	0	0	0	0	0	0	0
ENSMUSG00000027405	Nop56	NOP56_ribonucleoprotein	GO:0005623|GO:0009987|GO:0005488|GO:0032991|GO:0016020|GO:0008152|GO:0043227|GO:0071704|GO:0043229|GO:0006807|GO:0005622|GO:0005515|GO:0044237|GO:0097159|GO:0046483|GO:0005737|GO:1901360|GO:0003676|GO:0030529|GO:0006725|GO:0006139|GO:0043231|GO:0005634|GO:0003723|GO:0005654|GO:0016070|GO:0043412|GO:0005730|GO:0030684|GO:0005732|GO:0010467|GO:0042254|GO:0070761|GO:0031981|GO:0032040|GO:0009451|GO:…	cell|cellular process|binding|macromolecular complex|membrane|metabolic process|membrane-bounded organelle|organic substance metabolic process|intracellular organelle|nitrogen compound metabolic process|intracellular|protein binding|cellular metabolic process|organic cyclic compound binding|heterocycle metabolic process|cytoplasm|organic cyclic compound metabolic process|nucleic acid binding|intr…	K14564	nucleolar protein 56[-]	mmu03008	Ribosome biogenesis in eukaryotes - Mus musculus (mouse)	2:130274430-130279313:+	1.99586	1.884	2.38024	2.80539	2.39716	2.67422	2.40916	1.84426	1.79372	700	578	736	743	591	688	600	469	477
ENSMUSG00000027404	Snrpb	small_nuclear_ribonucleoprotein_B	GO:0050896|GO:0005623|GO:0009987|GO:0005576|GO:0005488|GO:0002376|GO:0032991|GO:0008152|GO:0051707|GO:0009607|GO:0043227|GO:0071704|GO:0043229|GO:0009605|GO:0006807|GO:0005622|GO:0016043|GO:0006950|GO:0051716|GO:0043234|GO:0006914|GO:0005515|GO:1903561|GO:0044237|GO:0032259|GO:0002682|GO:0009056|GO:0097159|GO:0070062|GO:0033554|GO:0046483|GO:0005737|GO:1901360|GO:0006952|GO:0009615|GO:0019538|GO:…	response to stimulus|cell|cellular process|extracellular region|binding|immune system process|macromolecular complex|metabolic process|response to other organism|response to biotic stimulus|membrane-bounded organelle|organic substance metabolic process|intracellular organelle|response to external stimulus|nitrogen compound metabolic process|intracellular|cellular component organization|response t…	K11086	small nuclear ribonucleoprotein B and B';[-]	mmu05322|mmu03040	Systemic lupus erythematosus - Mus musculus (mouse)|Spliceosome - Mus musculus (mouse)	2:130171414-130179403:-	42.8141	40.5955	42.3922	39.4557	36.1198	38.886	35.6977	28.1435	28.8615	3101	2572	2707	2158	1839	2066	1836	1478	1585
ENSMUSG00000075167	Olfr1101	olfactory_receptor_1101	GO:0050896|GO:0005623|GO:0009987|GO:0023052|GO:0004871|GO:0016020|GO:0031224|GO:0005886|GO:0050794|GO:0038023|GO:0071944|GO:0051716|GO:0004872|GO:0051606|GO:0007154|GO:0005887|GO:0007165|GO:0050906|GO:0050877|GO:0009593|GO:0031226|GO:0004888|GO:0016021|GO:0007267|GO:0050907|GO:0004930|GO:0007186|GO:0007600|GO:0004984|GO:0007187|GO:0050911|GO:0007606|GO:0071880|GO:0007188|GO:0007608|GO:0007189	response to stimulus|cell|cellular process|signaling|signal transducer activity|membrane|intrinsic component of membrane|plasma membrane|regulation of cellular process|signaling receptor activity|cell periphery|cellular response to stimulus|receptor activity|detection of stimulus|cell communication|integral component of plasma membrane|signal transduction|detection of stimulus involved in sensory…	K04257	olfactory receptor[-]	mmu04740	Olfactory transduction - Mus musculus (mouse)	2:86988242-86989174:-	0	0	0	0	0	0	0	0	0	0	0	0	0	0	0	0	0	0
ENSMUSG00000027406	Idh3b	isocitrate_dehydrogenase_3_NAD+_beta	GO:0005623|GO:0009987|GO:0005488|GO:0003824|GO:0008152|GO:0043227|GO:0071704|GO:0043229|GO:0006807|GO:0005622|GO:0043167|GO:0016491|GO:0048037|GO:0044237|GO:0036094|GO:0097159|GO:0006793|GO:0006091|GO:0046483|GO:0005737|GO:1901360|GO:0043169|GO:0055114|GO:0050662|GO:0000166|GO:0006725|GO:0006139|GO:0019637|GO:0016614|GO:0006082|GO:0006099|GO:0043231|GO:0051186|GO:0005634|GO:0006796|GO:0046872|GO:…	cell|cellular process|binding|catalytic activity|metabolic process|membrane-bounded organelle|organic substance metabolic process|intracellular organelle|nitrogen compound metabolic process|intracellular|ion binding|oxidoreductase activity|cofactor binding|cellular metabolic process|small molecule binding|organic cyclic compound binding|phosphorus metabolic process|generation of precursor metabol…	K00030	isocitrate dehydrogenase (NAD+)[1.1.1.41]	mmu01100|mmu01200|mmu01230|mmu00020|mmu01210	Metabolic pathways - Mus musculus (mouse)|Carbon metabolism - Mus musculus (mouse)|Biosynthesis of amino acids - Mus musculus (mouse)|Citrate cycle (TCA cycle) - Mus musculus (mouse)|2-Oxocarboxylic acid metabolism - Mus musculus (mouse)	2:130279309-130284547:-	55.7444	58.7748	52.7551	50.6098	53.7459	48.0725	46.7429	47.7558	46.6704	5868	5412	4896	4023	3977	3712	3494	3645	3725
ENSMUSG00000027401	Tgm3	transglutaminase_3_E_polypeptide	GO:0005623|GO:0009987|GO:0005576|GO:0005488|GO:0003824|GO:0016020|GO:0032502|GO:0008152|GO:0043227|GO:0005886|GO:0071704|GO:0016740|GO:0005622|GO:0043167|GO:0071944|GO:0016043|GO:0048856|GO:1903561|GO:0044237|GO:0019898|GO:0070062|GO:0031424|GO:0031234|GO:0009888|GO:0005737|GO:0016746|GO:0019538|GO:0043169|GO:0048869|GO:0031982|GO:0009898|GO:0019897|GO:0007275|GO:0048513|GO:0022607|GO:0001533|GO:…	cell|cellular process|extracellular region|binding|catalytic activity|membrane|developmental process|metabolic process|membrane-bounded organelle|plasma membrane|organic substance metabolic process|transferase activity|intracellular|ion binding|cell periphery|cellular component organization|anatomical structure development|extracellular vesicle|cellular metabolic process|extrinsic component of me…	-	-	-	-	2:130012349-130050399:+	252.227	204.102	267.779	165.042	5.67432	23.7163	156.036	10.6539	39.323	23966	16964	22432	11842	379	1653	10528	734	2833
ENSMUSG00000027400	Pdyn	prodynorphin	GO:0050896|GO:0005623|GO:0009987|GO:0005576|GO:0023052|GO:0005488|GO:0016020|GO:0005886|GO:0044297|GO:0050794|GO:0005622|GO:0071944|GO:0051716|GO:0005515|GO:0005737|GO:0007154|GO:0036477|GO:0007165|GO:0005102|GO:0043025|GO:0007186|GO:0005179|GO:0001515|GO:0007218|GO:0005184	response to stimulus|cell|cellular process|extracellular region|signaling|binding|membrane|plasma membrane|cell body|regulation of cellular process|intracellular|cell periphery|cellular response to stimulus|protein binding|cytoplasm|cell communication|somatodendritic compartment|signal transduction|receptor binding|neuronal cell body|G-protein coupled receptor signaling pathway|hormone activity|o…	K15840	proenkephalin B (prodynorphin)[-]	mmu04080|mmu05034|mmu05031|mmu05030	Neuroactive ligand-receptor interaction - Mus musculus (mouse)|Alcoholism - Mus musculus (mouse)|Amphetamine addiction - Mus musculus (mouse)|Cocaine addiction - Mus musculus (mouse)	2:129686565-129699844:-	0	0.046745	0.0309109	0	0	0.260128	0	0.0563836	0	0	3	2	0	0	14	0	3	0
ENSMUSG00000027403	Tgm6	transglutaminase_6	GO:0005623|GO:0009987|GO:0003824|GO:0008152|GO:0071704|GO:0016740|GO:0005622|GO:0044237|GO:0005737|GO:0016746|GO:0019538|GO:0043412|GO:0044267|GO:0036211|GO:0006464|GO:0003810|GO:0018149	cell|cellular process|catalytic activity|metabolic process|organic substance metabolic process|transferase activity|intracellular|cellular metabolic process|cytoplasm|transferase activity, transferring acyl groups|protein metabolic process|macromolecule modification|cellular protein metabolic process|protein modification process|cellular protein modification process|protein-glutamine gamma-glutam…	-	-	-	-	2:130112416-130154232:+	0	0	0	0	0	0	0	0	0	0	0	0	0	0	0	0	0	0
ENSMUSG00000075169	Olfr1098	olfactory_receptor_1098	GO:0050896|GO:0005623|GO:0009987|GO:0023052|GO:0005488|GO:0004871|GO:0016020|GO:0031224|GO:0005886|GO:0050794|GO:0038023|GO:0071944|GO:0005549|GO:0051716|GO:0004872|GO:0051606|GO:0007154|GO:0005887|GO:0007165|GO:0050906|GO:0050877|GO:0009593|GO:0031226|GO:0004888|GO:0016021|GO:0050907|GO:0004930|GO:0007186|GO:0007600|GO:0004984|GO:0050911|GO:0007606|GO:0007608	response to stimulus|cell|cellular process|signaling|binding|signal transducer activity|membrane|intrinsic component of membrane|plasma membrane|regulation of cellular process|signaling receptor activity|cell periphery|odorant binding|cellular response to stimulus|receptor activity|detection of stimulus|cell communication|integral component of plasma membrane|signal transduction|detection of stim…	K04257	olfactory receptor[-]	mmu04740	Olfactory transduction - Mus musculus (mouse)	2:86922583-86924498:-	0	0	0	0	0	0	0	0	0	0	0	0	0	0	0	0	0	0
ENSMUSG00000075168	Olfr1099	olfactory_receptor_1099	GO:0050896|GO:0005623|GO:0009987|GO:0023052|GO:0005488|GO:0004871|GO:0016020|GO:0031224|GO:0005886|GO:0050794|GO:0038023|GO:0071944|GO:0005549|GO:0051716|GO:0004872|GO:0051606|GO:0007154|GO:0005887|GO:0007165|GO:0050906|GO:0050877|GO:0009593|GO:0031226|GO:0004888|GO:0016021|GO:0050907|GO:0004930|GO:0007186|GO:0007600|GO:0004984|GO:0050911|GO:0007606|GO:0007608	response to stimulus|cell|cellular process|signaling|binding|signal transducer activity|membrane|intrinsic component of membrane|plasma membrane|regulation of cellular process|signaling receptor activity|cell periphery|odorant binding|cellular response to stimulus|receptor activity|detection of stimulus|cell communication|integral component of plasma membrane|signal transduction|detection of stim…	K04257	olfactory receptor[-]	mmu04740	Olfactory transduction - Mus musculus (mouse)	2:86958518-86959456:-	0	0	0	0	0	0	0	0	0	0	0	0	0	0	0	0	0	0
ENSMUSG00000073730	4933415F23Rik	RIKEN_cDNA_4933415F23_gene	GO:0050896|GO:0005623|GO:0009987|GO:0002376|GO:0008152|GO:0006955|GO:0019222|GO:0050794|GO:0005622|GO:0006950|GO:0044237|GO:0006793|GO:0005737|GO:0006952|GO:0045087|GO:0031323|GO:0006796|GO:0051174|GO:0016310|GO:0042325	response to stimulus|cell|cellular process|immune system process|metabolic process|immune response|regulation of metabolic process|regulation of cellular process|intracellular|response to stress|cellular metabolic process|phosphorus metabolic process|cytoplasm|defense response|innate immune response|regulation of cellular metabolic process|phosphate-containing compound metabolic process|regulatio…	-	-	-	-	1:23100473-23102253:-	0	0	0	0	0	0	0	0	0	0	0	0	0	0	0	0	0	0
ENSMUSG00000018209	Stk4	serine_threonine_kinase_4	GO:0022414|GO:0050896|GO:0005623|GO:0009987|GO:0023052|GO:0005488|GO:0000003|GO:0004871|GO:0003824|GO:0002376|GO:0032991|GO:0032502|GO:0008152|GO:0040007|GO:0048646|GO:0043227|GO:0019222|GO:0023051|GO:0009653|GO:0071704|GO:0048523|GO:0043229|GO:0016740|GO:0005057|GO:0009893|GO:0050794|GO:0005622|GO:0043167|GO:0097367|GO:0016043|GO:0003006|GO:0006950|GO:0044702|GO:0051716|GO:0043234|GO:0045926|GO:…	reproductive process|response to stimulus|cell|cellular process|signaling|binding|reproduction|signal transducer activity|catalytic activity|immune system process|macromolecular complex|developmental process|metabolic process|growth|anatomical structure formation involved in morphogenesis|membrane-bounded organelle|regulation of metabolic process|regulation of signaling|anatomical structure morph…	K04411	serine/threonine kinase 4[-]	mmu05200|mmu04010|mmu04014|mmu04068|mmu05223	Pathways in cancer - Mus musculus (mouse)|MAPK signaling pathway - Mus musculus (mouse)|Ras signaling pathway - Mus musculus (mouse)|FoxO signaling pathway - Mus musculus (mouse)|Non-small cell lung cancer - Mus musculus (mouse)	2:164070322-164155524:+	10.6599	3.9392	11.2113	12.6349	11.122	11.856	13.4846	12.7044	12.8641	1553	502	1440	1390	1139	1267	1395	1342	1421
ENSMUSG00000044288	Cnr1	cannabinoid_receptor_1_brain_	GO:0022414|GO:0050896|GO:0005623|GO:0009987|GO:0023052|GO:0005488|GO:0000003|GO:0004871|GO:0002376|GO:0016020|GO:0007610|GO:0032502|GO:0008152|GO:0051707|GO:0009607|GO:0008144|GO:0030427|GO:0031224|GO:0043227|GO:0006955|GO:0019222|GO:0045759|GO:0005886|GO:0023051|GO:0050795|GO:0071704|GO:0002684|GO:0048523|GO:0043229|GO:0009605|GO:0050794|GO:0038023|GO:0005622|GO:0044708|GO:0048609|GO:0051641|GO:…	reproductive process|response to stimulus|cell|cellular process|signaling|binding|reproduction|signal transducer activity|immune system process|membrane|behavior|developmental process|metabolic process|response to other organism|response to biotic stimulus|drug binding|site of polarized growth|intrinsic component of membrane|membrane-bounded organelle|immune response|regulation of metabolic proce…	K04277	cannabinoid receptor 1[-]	mmu04080|mmu04714|mmu04015|mmu04723	Neuroactive ligand-receptor interaction - Mus musculus (mouse)|Thermogenesis - Mus musculus (mouse)|Rap1 signaling pathway - Mus musculus (mouse)|Retrograde endocannabinoid signaling - Mus musculus (mouse)	4:33924593-33948831:+	0.0141229	0	0.008008	0.0420848	0	0.192541	0.0348078	0	0.00465892	4	0	2	9	0	40	7	0	1
ENSMUSG00000083761	Pgam1-ps1	phosphoglycerate_mutase_1_pseudogene_1	-	-	-	-	-	-	11:21683308-21684056:-	0	0	0.131774	0.0769196	0	0.0791969	0.0818486	0.0800946	0	0	0	2	1	0	1	1	1	0
ENSMUSG00000044286	Olfr221	olfactory_receptor_221	GO:0050896|GO:0005623|GO:0009987|GO:0023052|GO:0005488|GO:0004871|GO:0016020|GO:0031224|GO:0005886|GO:0050794|GO:0038023|GO:0071944|GO:0005549|GO:0051716|GO:0004872|GO:0051606|GO:0007154|GO:0005887|GO:0007165|GO:0050906|GO:0050877|GO:0009593|GO:0031226|GO:0004888|GO:0016021|GO:0050907|GO:0004930|GO:0007186|GO:0007600|GO:0004984|GO:0050911|GO:0007606|GO:0007608	response to stimulus|cell|cellular process|signaling|binding|signal transducer activity|membrane|intrinsic component of membrane|plasma membrane|regulation of cellular process|signaling receptor activity|cell periphery|odorant binding|cellular response to stimulus|receptor activity|detection of stimulus|cell communication|integral component of plasma membrane|signal transduction|detection of stim…	K04257	olfactory receptor[-]	mmu04740	Olfactory transduction - Mus musculus (mouse)	14:52034493-52036408:-	0	0	0	0	0	0	0	0	0	0	0	0	0	0	0	0	0	0
ENSMUSG00000108435	RP23-60P18.10	-	-	-	-	-	-	-	6:72347029-72348458:-	0.406704	0.516622	0.410063	0.59845	0.642891	0.24639	0.572745	0.436258	0.357585	9	10	8	10	10	4	9	7	6
ENSMUSG00000006958	Chrd	chordin	GO:0050896|GO:0009987|GO:0005576|GO:0023052|GO:0005488|GO:0032502|GO:0008152|GO:0040011|GO:0048646|GO:0007155|GO:0019222|GO:0023051|GO:0009653|GO:0071704|GO:0048523|GO:0048870|GO:0050794|GO:0006807|GO:0009058|GO:0043167|GO:0097367|GO:0040013|GO:0051716|GO:0005615|GO:0048856|GO:0005515|GO:0044237|GO:0040012|GO:0050793|GO:0008283|GO:0023057|GO:0045595|GO:0030278|GO:0045545|GO:0048598|GO:0046483|GO:…	response to stimulus|cellular process|extracellular region|signaling|binding|developmental process|metabolic process|locomotion|anatomical structure formation involved in morphogenesis|cell adhesion|regulation of metabolic process|regulation of signaling|anatomical structure morphogenesis|organic substance metabolic process|negative regulation of cellular process|cell motility|regulation of cellu…	K04657	chordin[-]	mmu04350	TGF-beta signaling pathway - Mus musculus (mouse)	16:20733127-20742384:+	0.419172	0.29445	0.452539	0.635346	0.244274	0.537019	0.433839	0.341295	0.313054	83	51	79	95	34	78	61	49	47
ENSMUSG00000087577	Gm13299	predicted_gene_13299	-	-	-	-	-	-	4:42121613-42153435:-	0	0	0	0	0	0	0	0	0	0	0	0	0	0	0	0	0	0
ENSMUSG00000087575	Gm12976	predicted_gene_12976	-	-	-	-	-	-	4:129261965-129265010:+	0	0.0819381	0	0.189927	0	0	0	0	0	0	1	0	2	0	0	0	0	0
ENSMUSG00000087574	C030037D09Rik	RIKEN_cDNA_C030037D09_gene	-	-	-	-	-	-	11:88718645-88728893:+	0.0906065	0.269307	0.236373	0.179977	0.219118	0.345849	0.293476	0.187442	0.0955942	10	26	23	15	17	28	23	15	8
ENSMUSG00000087571	Gm15202	predicted_gene_15202	-	-	-	-	-	-	X:161908223-161908777:+	0	0	0	0	0	0	0	0	0	0	0	0	0	0	0	0	0	0
ENSMUSG00000087570	Gm13647	predicted_gene_13647	-	-	-	-	-	-	2:71737815-71745397:+	0	0	0	0	0	0	0	0	0	0	0	0	0	0	0	0	0	0
ENSMUSG00000087579	1500017E21Rik	RIKEN_cDNA_1500017E21_gene	-	-	-	-	-	-	19:36614052-36705641:-	0	0.0232605	0	0	0.0144708	0	0.035815	0	0.0201293	0	4	0	0	2	0	5	0	3
ENSMUSG00000087578	Ccdc142os	coiled_coil_domain_containing_142_opposite_strand	-	-	-	-	-	-	6:83106608-83109054:-	0.265662	0.284715	0.301328	0.307829	0.354303	0.362162	0.350727	0.389289	0.328468	16	15	16	14	15	16	15	17	15
ENSMUSG00000058568	Defb50	defensin_beta_50	GO:0050896|GO:0005576|GO:0051707|GO:0009607|GO:0009605|GO:0006950|GO:0006952|GO:0098542|GO:0043207|GO:0009617|GO:0042742	response to stimulus|extracellular region|response to other organism|response to biotic stimulus|response to external stimulus|response to stress|defense response|defense response to other organism|response to external biotic stimulus|response to bacterium|defense response to bacterium	-	-	-	-	8:21823539-21831296:+	0	0	0	0	0	0	0	0	0	0	0	0	0	0	0	0	0	0
ENSMUSG00000058569	Tmed9	transmembrane_emp24_protein_transport_domain_containing_9	GO:0005623|GO:0009987|GO:0005576|GO:0005488|GO:0016020|GO:0031224|GO:0043227|GO:0005789|GO:0031090|GO:0043229|GO:0050794|GO:0005622|GO:0051641|GO:0012505|GO:0016043|GO:0005515|GO:1903561|GO:0042175|GO:0070062|GO:0000149|GO:0006810|GO:0005783|GO:0051640|GO:0005737|GO:0098588|GO:0005794|GO:0061024|GO:0010256|GO:0006903|GO:0051130|GO:0051656|GO:0051649|GO:0008104|GO:0045184|GO:0031982|GO:0043231|GO:…	cell|cellular process|extracellular region|binding|membrane|intrinsic component of membrane|membrane-bounded organelle|endoplasmic reticulum membrane|organelle membrane|intracellular organelle|regulation of cellular process|intracellular|cellular localization|endomembrane system|cellular component organization|protein binding|extracellular vesicle|nuclear outer membrane-endoplasmic reticulum memb…	-	-	-	-	13:55593135-55597663:+	114.894	130.226	117.597	119.723	114.269	121.954	105.868	82.7164	94.0958	3749	3717	3383	2950	2621	2919	2453	1957	2328
ENSMUSG00000073862	Gm5600	predicted_gene_5600	-	-	-	-	-	-	7:113707715-113708200:-	0	0	0	0	0	0	0	0	0	0	0	0	0	0	0	0	0	0
ENSMUSG00000021583	Erap1	endoplasmic_reticulum_aminopeptidase_1	GO:0050896|GO:0005623|GO:0009987|GO:0005576|GO:0005488|GO:0003824|GO:0002376|GO:0016020|GO:0032502|GO:0008152|GO:0031224|GO:0048646|GO:0043227|GO:0005789|GO:0006955|GO:0031090|GO:0016787|GO:0009653|GO:0071704|GO:0043229|GO:0006807|GO:0005622|GO:0043167|GO:0012505|GO:0005615|GO:0033218|GO:0048856|GO:0005515|GO:1903561|GO:0044237|GO:0050793|GO:0042175|GO:0009056|GO:0019882|GO:0070062|GO:0005783|GO:…	response to stimulus|cell|cellular process|extracellular region|binding|catalytic activity|immune system process|membrane|developmental process|metabolic process|intrinsic component of membrane|anatomical structure formation involved in morphogenesis|membrane-bounded organelle|endoplasmic reticulum membrane|immune response|organelle membrane|hydrolase activity|anatomical structure morphogenesis|o…	-	-	-	-	13:74639872-74691875:+	25.5212	25.8046	23.2294	27.5226	29.9363	32.0429	34.1388	28.2601	31.5002	2354	2082	1889	1917	1941	2168	2236	1890	2203
ENSMUSG00000073860	Gm829	predicted_gene_829	-	-	-	-	-	-	4:45683589-45723338:+	0	0	0	0	0	0	0	0	0	0	0	0	0	0	0	0	0	0
ENSMUSG00000021587	Pcsk1	proprotein_convertase_subtilisin_kexin_type_1	GO:0005623|GO:0009987|GO:0005576|GO:0003824|GO:0008152|GO:0043227|GO:0016787|GO:0042445|GO:0071704|GO:0043229|GO:0006807|GO:0009058|GO:0005622|GO:0012505|GO:0005615|GO:0044237|GO:0031983|GO:0005783|GO:0005737|GO:0008233|GO:0044249|GO:0019538|GO:0030141|GO:0016486|GO:0010817|GO:0031982|GO:0017171|GO:0043231|GO:0030133|GO:0034774|GO:0005788|GO:0051604|GO:0006518|GO:0008236|GO:0031988|GO:0010467|GO:…	cell|cellular process|extracellular region|catalytic activity|metabolic process|membrane-bounded organelle|hydrolase activity|hormone metabolic process|organic substance metabolic process|intracellular organelle|nitrogen compound metabolic process|biosynthetic process|intracellular|endomembrane system|extracellular space|cellular metabolic process|vesicle lumen|endoplasmic reticulum|cytoplasm|pep…	-	-	-	-	13:75089826-75132498:+	1.98784	1.34717	1.60666	1.18223	3.77615	2.2718	1.13988	3.33257	2.13506	167	99	119	75	223	140	68	203	136
ENSMUSG00000079800	AC125149.3	-	-	-	-	-	-	-	GL456210.1:9124-58882:-	0	0	0	0	0.0487238	0	0	0	0	0	0	0	0	1	0	0	0	0
ENSMUSG00000021585	Cast	calpastatin	GO:0022414|GO:0005623|GO:0009987|GO:0005488|GO:0000003|GO:0016020|GO:0032502|GO:0008152|GO:0048646|GO:0043227|GO:0019222|GO:0009653|GO:0071704|GO:0048523|GO:0043229|GO:0050794|GO:0005622|GO:0030234|GO:0009892|GO:0044702|GO:0048856|GO:0005515|GO:0044237|GO:0019953|GO:0009056|GO:0097159|GO:0043086|GO:0005737|GO:0050790|GO:0031324|GO:0007343|GO:0048732|GO:0019538|GO:0007568|GO:0008219|GO:0045786|GO:…	reproductive process|cell|cellular process|binding|reproduction|membrane|developmental process|metabolic process|anatomical structure formation involved in morphogenesis|membrane-bounded organelle|regulation of metabolic process|anatomical structure morphogenesis|organic substance metabolic process|negative regulation of cellular process|intracellular organelle|regulation of cellular process|intr…	-	-	-	-	13:74694286-74807921:-	42.3153	40.7249	35.0337	46.7966	56.646	40.8972	49.786	76.6311	72.8646	2814	2369	2054	2350	2648	1995	2351	3695	3674
ENSMUSG00000021589	Rhobtb3	Rho_related_BTB_domain_containing_3	GO:0050896|GO:0005623|GO:0009987|GO:0005576|GO:0023052|GO:0005488|GO:0003824|GO:0008152|GO:0043227|GO:0016787|GO:0043229|GO:0050794|GO:0005622|GO:0043167|GO:0097367|GO:0051641|GO:0012505|GO:0051716|GO:0005515|GO:1903561|GO:0036094|GO:0097159|GO:0070062|GO:0006810|GO:0005737|GO:0005794|GO:0007154|GO:0001882|GO:0016817|GO:0007165|GO:0019899|GO:0000166|GO:0051649|GO:0031982|GO:0043168|GO:0043231|GO:…	response to stimulus|cell|cellular process|extracellular region|signaling|binding|catalytic activity|metabolic process|membrane-bounded organelle|hydrolase activity|intracellular organelle|regulation of cellular process|intracellular|ion binding|carbohydrate derivative binding|cellular localization|endomembrane system|cellular response to stimulus|protein binding|extracellular vesicle|small molec…	-	-	-	-	13:75869537-75943925:-	0.337199	0.423276	0.224979	0.639157	0.855924	1.06359	0.698319	0.957459	0.723766	51	56	30	73	91	118	75	105	83
ENSMUSG00000079808	AC168977.1	-	GO:0005623|GO:0005488|GO:0043227|GO:0043229|GO:0005622|GO:0097159|GO:0003676|GO:0043231|GO:0005634|GO:0003677	cell|binding|membrane-bounded organelle|intracellular organelle|intracellular|organic cyclic compound binding|nucleic acid binding|intracellular membrane-bounded organelle|nucleus|DNA binding	-	-	-	-	GL456212.1:128555-150452:-	0.0227889	0	0	0	0	0	0.0320966	0	0	1	0	0	0	0	0	1	0	0
ENSMUSG00000097309	Gm17249	predicted_gene_17249	-	-	-	-	-	-	10:84619332-84622578:-	0.398926	0.257778	0.118033	0.114836	0.41946	0.449255	0.464094	0.789399	0.480401	23	13	6	5	17	19	19	33	21
ENSMUSG00000030889	Vwa3a	von_Willebrand_factor_A_domain_containing_3A	-	-	-	-	-	-	7:120739557-120805742:+	0	0	0	0	0.0157064	0.0225774	0.0077778	0	0	0	0	0	0	2	3	1	0	0
ENSMUSG00000030888	Rrp8	ribosomal_RNA_processing_8_methyltransferase_homolog_yeast_	GO:0050896|GO:0005623|GO:0009987|GO:0023052|GO:0005488|GO:0003824|GO:0032991|GO:0016020|GO:0008152|GO:0043227|GO:0019222|GO:0005886|GO:0071704|GO:0048523|GO:0043229|GO:0016740|GO:0009605|GO:0050794|GO:0000785|GO:0006807|GO:0009058|GO:0005622|GO:0071944|GO:0016043|GO:0009892|GO:0006950|GO:0051716|GO:0043234|GO:0005515|GO:0044237|GO:0032259|GO:0097159|GO:0033554|GO:0046483|GO:0009991|GO:0005737|GO:…	response to stimulus|cell|cellular process|signaling|binding|catalytic activity|macromolecular complex|membrane|metabolic process|membrane-bounded organelle|regulation of metabolic process|plasma membrane|organic substance metabolic process|negative regulation of cellular process|intracellular organelle|transferase activity|response to external stimulus|regulation of cellular process|chromatin|ni…	-	-	-	-	7:105732207-105737376:-	1.43049	1.55026	2.28844	2.85794	2.17614	1.85994	1.9912	1.60796	1.16688	173	164	244	261	185	165	171	141	107
ENSMUSG00000086190	4930579M01Rik	RIKEN_cDNA_4930579M01_gene	-	-	-	-	-	-	8:47026805-47038177:-	0	0	0	0	0	0	0	0	0	0	0	0	0	0	0	0	0	0
ENSMUSG00000086191	Zfp652os	zinc_finger_protein_652_opposite_strand	-	-	-	-	-	-	11:95700106-95712754:-	0	0	0	0	0	0	0	0	0	0	0	0	0	0	0	0	0	0
ENSMUSG00000086196	Gm13571	predicted_gene_13571	-	-	-	-	-	-	2:60338188-60371234:+	0	0	0	0	0	0	0	0	0	0	0	0	0	0	0	0	0	0
ENSMUSG00000086197	Gm13976	predicted_gene_13976	-	-	-	-	-	-	2:115344385-115346968:+	0	0	0	0	0	0	0	0	0	0	0	0	0	0	0	0	0	0
ENSMUSG00000086194	Gm16329	predicted_gene_16329	-	-	-	-	-	-	1:21354005-21355116:+	0	0	0	0	0	0.639552	0.330314	0	0	0	0	0	0	0	4	2	0	0
ENSMUSG00000030881	Arfip2	ADP_ribosylation_factor_interacting_protein_2	GO:0005623|GO:0009987|GO:0005488|GO:0016020|GO:0044089|GO:0043227|GO:0031090|GO:0043229|GO:0050794|GO:0005622|GO:0031252|GO:0043167|GO:0071944|GO:0012505|GO:0016043|GO:0042995|GO:0008289|GO:0005515|GO:0001726|GO:0043254|GO:0030742|GO:0005737|GO:0098588|GO:0005794|GO:0031334|GO:0051130|GO:0030029|GO:0005938|GO:0005543|GO:0032970|GO:0043168|GO:0019904|GO:0043231|GO:0006996|GO:0032535|GO:0030030|GO:…	cell|cellular process|binding|membrane|positive regulation of cellular component biogenesis|membrane-bounded organelle|organelle membrane|intracellular organelle|regulation of cellular process|intracellular|cell leading edge|ion binding|cell periphery|endomembrane system|cellular component organization|cell projection|lipid binding|protein binding|ruffle|regulation of protein complex assembly|GTP…	-	-	-	-	7:105634203-105640416:-	2.45046	2.83585	2.95816	3.12962	3.17602	3.5234	2.77109	4.42445	4.11166	731	740	778	705	666	771	587	957	930
ENSMUSG00000026753	Ppp6c	protein_phosphatase_6_catalytic_subunit	GO:0005623|GO:0009987|GO:0005488|GO:0003824|GO:0008152|GO:0016787|GO:0071704|GO:0005622|GO:0043167|GO:0005515|GO:0044237|GO:0016788|GO:0006793|GO:0005737|GO:0019538|GO:0043169|GO:0007049|GO:0043412|GO:0044267|GO:0006796|GO:0046872|GO:0042578|GO:0036211|GO:0005829|GO:0006464|GO:0016791|GO:0016311|GO:0006470|GO:0004721|GO:0004722	cell|cellular process|binding|catalytic activity|metabolic process|hydrolase activity|organic substance metabolic process|intracellular|ion binding|protein binding|cellular metabolic process|hydrolase activity, acting on ester bonds|phosphorus metabolic process|cytoplasm|protein metabolic process|cation binding|cell cycle|macromolecule modification|cellular protein metabolic process|phosphate-con…	-	-	-	-	2:39194354-39226451:-	10.8762	11.0029	11.5621	12.7278	12.7873	13.6135	12.5454	7.6247	11.4402	1625	1438	1523	1436	1343	1492	1331	826	1296
ENSMUSG00000026750	Psmb7	proteasome_prosome_macropain_subunit_beta_type_7	GO:0005623|GO:0009987|GO:0005576|GO:0005488|GO:0003824|GO:0032991|GO:0008152|GO:0043227|GO:0016787|GO:0071704|GO:0043229|GO:0051050|GO:0050794|GO:0005622|GO:0051641|GO:0016043|GO:0043234|GO:0005515|GO:1903561|GO:0044237|GO:0009056|GO:1903829|GO:0070062|GO:0006810|GO:0005839|GO:0051222|GO:0005737|GO:0008233|GO:0032388|GO:0019538|GO:0060341|GO:0051130|GO:0032880|GO:0000502|GO:0090316|GO:0051649|GO:…	cell|cellular process|extracellular region|binding|catalytic activity|macromolecular complex|metabolic process|membrane-bounded organelle|hydrolase activity|organic substance metabolic process|intracellular organelle|positive regulation of transport|regulation of cellular process|intracellular|cellular localization|cellular component organization|protein complex|protein binding|extracellular vesi…	K02739	20S proteasome subunit beta 2[3.4.25.1]	mmu03050	Proteasome - Mus musculus (mouse)	2:38588036-38644087:-	40.4011	41.1137	36.6741	38.9808	35.9799	35.9292	38.3031	27.3458	27.7948	3305	2942	2645	2408	2069	2156	2225	1622	1724
ENSMUSG00000030882	Dnhd1	dynein_heavy_chain_domain_1	GO:0005623|GO:0009987|GO:0005576|GO:0003824|GO:0032991|GO:0008152|GO:0043227|GO:0016787|GO:0043229|GO:0005622|GO:0043234|GO:1903561|GO:0070062|GO:0005875|GO:0016817|GO:0031982|GO:0006928|GO:0007017|GO:0007018|GO:0016818|GO:0005856|GO:0030286|GO:0015630|GO:0016462|GO:0017111|GO:0003774|GO:0003777	cell|cellular process|extracellular region|catalytic activity|macromolecular complex|metabolic process|membrane-bounded organelle|hydrolase activity|intracellular organelle|intracellular|protein complex|extracellular vesicle|extracellular exosome|microtubule associated complex|hydrolase activity, acting on acid anhydrides|vesicle|movement of cell or subcellular component|microtubule-based process…	-	-	-	-	7:105640562-105721799:+	0.10717	0.169189	0.211278	0.0912357	0.214165	0.191321	0.190447	0.235782	0.181727	42	58	73	27	59	55	53	67	54
ENSMUSG00000030884	Uqcrc2	ubiquinol_cytochrome_c_reductase_core_protein_2	GO:0005623|GO:0009987|GO:0005576|GO:0005488|GO:0003824|GO:0032991|GO:0016020|GO:0008152|GO:0031224|GO:0043227|GO:0031090|GO:0016787|GO:0071704|GO:0043229|GO:0070469|GO:0006807|GO:0005622|GO:0043167|GO:0043234|GO:0005515|GO:1903561|GO:0044237|GO:0043209|GO:0070062|GO:0006793|GO:0006091|GO:0046483|GO:0005737|GO:1901360|GO:0070069|GO:0008233|GO:0019538|GO:0019866|GO:0005746|GO:1902495|GO:0043169|GO:…	cell|cellular process|extracellular region|binding|catalytic activity|macromolecular complex|membrane|metabolic process|intrinsic component of membrane|membrane-bounded organelle|organelle membrane|hydrolase activity|organic substance metabolic process|intracellular organelle|respiratory chain|nitrogen compound metabolic process|intracellular|ion binding|protein complex|protein binding|extracellu…	K00415	ubiquinol-cytochrome c reductase core subunit 2[-]	mmu01100|mmu04714|mmu05016|mmu05010|mmu04932|mmu05012|mmu00190|mmu04260	Metabolic pathways - Mus musculus (mouse)|Thermogenesis - Mus musculus (mouse)|Huntington disease - Mus musculus (mouse)|Alzheimer disease - Mus musculus (mouse)|Non-alcoholic fatty liver disease (NAFLD) - Mus musculus (mouse)|Parkinson disease - Mus musculus (mouse)|Oxidative phosphorylation - Mus musculus (mouse)|Cardiac muscle contraction - Mus musculus (mouse)	7:120635176-120659478:+	153.677	162.889	145.402	136.754	136.786	107.163	133.576	127.541	121.338	12289	11394	10251	8258	7689	6286	7585	7395	7357
ENSMUSG00000026754	Golga1	golgi_autoantigen_golgin_subfamily_a_1	GO:0005623|GO:0005488|GO:0016020|GO:0043227|GO:0031090|GO:0043229|GO:0005622|GO:0051641|GO:0012505|GO:0005515|GO:0006810|GO:0005737|GO:0098588|GO:0005794|GO:0051649|GO:0008104|GO:0045184|GO:0043231|GO:0016192|GO:0034613|GO:0005802|GO:0015031|GO:0005795|GO:0072594|GO:0000139|GO:0048471|GO:0046907|GO:0000042|GO:0031985|GO:0033365|GO:0032580|GO:0006605|GO:0072600|GO:0006886|GO:0048193|GO:0034067|GO:…	cell|binding|membrane|membrane-bounded organelle|organelle membrane|intracellular organelle|intracellular|cellular localization|endomembrane system|protein binding|transport|cytoplasm|bounding membrane of organelle|Golgi apparatus|establishment of localization in cell|protein localization|establishment of protein localization|intracellular membrane-bounded organelle|vesicle-mediated transport|cel…	-	-	-	-	2:39016155-39065541:-	1.35064	1.44944	2.28294	1.88065	2.21808	2.95144	2.07453	3.07263	2.88155	408	383	608	429	471	654	445	673	660
ENSMUSG00000026755	Arpc5l	actin_related_protein_2_3_complex_subunit_5_like	GO:0030054|GO:0005623|GO:0009987|GO:0005576|GO:0005488|GO:0032991|GO:0044089|GO:0043227|GO:0043229|GO:0050794|GO:0005622|GO:0016043|GO:0043234|GO:0030055|GO:0005515|GO:1903561|GO:0070062|GO:0043254|GO:0005737|GO:0005912|GO:0031334|GO:0051130|GO:0008092|GO:0030029|GO:0031982|GO:0005885|GO:0032970|GO:0005924|GO:0006996|GO:0032535|GO:0022607|GO:0051128|GO:0033043|GO:0005925|GO:0030036|GO:0032273|GO:…	cell junction|cell|cellular process|extracellular region|binding|macromolecular complex|positive regulation of cellular component biogenesis|membrane-bounded organelle|intracellular organelle|regulation of cellular process|intracellular|cellular component organization|protein complex|cell-substrate junction|protein binding|extracellular vesicle|extracellular exosome|regulation of protein complex …	K05754	actin related protein 2/3 complex, subunit 5[-]	mmu04144|mmu04810|mmu04666|mmu05132|mmu05100	Endocytosis - Mus musculus (mouse)|Regulation of actin cytoskeleton - Mus musculus (mouse)|Fc gamma R-mediated phagocytosis - Mus musculus (mouse)|Salmonella infection - Mus musculus (mouse)|Bacterial invasion of epithelial cells - Mus musculus (mouse)	2:39005348-39015877:+	8.7363	9.72965	10.0591	11.1574	9.34321	9.82242	9.56653	9.05806	7.39095	1124	1095	1141	1084	845	927	874	845	721
ENSMUSG00000059218	Gm13084	predicted_gene_13084	GO:0050896|GO:0009987|GO:0023052|GO:0005488|GO:0032502|GO:0008152|GO:0019222|GO:0023051|GO:0071704|GO:0048523|GO:0050794|GO:0006807|GO:0009058|GO:0009892|GO:0051716|GO:0005515|GO:0044237|GO:0050793|GO:0008283|GO:0023057|GO:0045595|GO:0046483|GO:1901360|GO:0031324|GO:0009890|GO:0007154|GO:0044249|GO:0008219|GO:0009966|GO:0010646|GO:0008134|GO:0008284|GO:0009968|GO:0007165|GO:0005102|GO:0048869|GO:…	response to stimulus|cellular process|signaling|binding|developmental process|metabolic process|regulation of metabolic process|regulation of signaling|organic substance metabolic process|negative regulation of cellular process|regulation of cellular process|nitrogen compound metabolic process|biosynthetic process|negative regulation of metabolic process|cellular response to stimulus|protein bind…	-	-	-	-	4:143809245-143816093:-	0	0	0	0	0	0	0	0	0	0	0	0	0	0	0	0	0	0
ENSMUSG00000059213	Ddn	dendrin	GO:0001071|GO:0005623|GO:0009987|GO:0045202|GO:0005488|GO:0016020|GO:0008152|GO:0003700|GO:0043227|GO:0005789|GO:0031090|GO:0019222|GO:0005886|GO:0071704|GO:0043229|GO:0044297|GO:0097060|GO:0009893|GO:0050794|GO:0006807|GO:0009058|GO:0005622|GO:0031252|GO:0071944|GO:0012505|GO:0042995|GO:0005515|GO:0044237|GO:0042175|GO:0097159|GO:0005783|GO:0046483|GO:0005737|GO:0098588|GO:0000981|GO:1901360|GO:…	nucleic acid binding transcription factor activity|cell|cellular process|synapse|binding|membrane|metabolic process|transcription factor activity, sequence-specific DNA binding|membrane-bounded organelle|endoplasmic reticulum membrane|organelle membrane|regulation of metabolic process|plasma membrane|organic substance metabolic process|intracellular organelle|cell body|synaptic membrane|positive …	-	-	-	-	15:98803782-98807925:-	0	0.0132985	0	0.0154045	0.0331009	0	0.0163916	0.0160403	0	0	1	0	1	2	0	1	1	0
ENSMUSG00000086224	2700069I18Rik	RIKEN_cDNA_2700069I18_gene	-	-	-	-	-	-	3:5177586-5220841:-	0	0	0	0	0	0	0	0	0	0	0	0	0	0	0	0	0	0
ENSMUSG00000086226	Gm12660	predicted_gene_12660	-	-	-	-	-	-	11:50851332-50852582:-	0	0	0	0	0	0	0	0	0	0	0	0	0	0	0	0	0	0
ENSMUSG00000086227	Gm11820	predicted_gene_11820	-	-	-	-	-	-	4:13076140-13096806:+	0	0	0	0	0	0	0	0	0	0	0	0	0	0	0	0	0	0
ENSMUSG00000086220	Gm16599	predicted_gene_16599	-	-	-	-	-	-	5:136274996-136417894:+	0	0	0	0	0	0	0	0	0	0	0	0	0	0	0	0	0	0
ENSMUSG00000086221	4930412B13Rik	RIKEN_cDNA_4930412B13_gene	-	-	-	-	-	-	2:117821928-117909136:+	0	0	0	0	0	0	0	0	0	0	0	0	0	0	0	0	0	0
ENSMUSG00000086222	Gm11665	predicted_gene_11665	-	-	-	-	-	-	11:104556789-104557777:-	0	0	0	0	0	0	0	0	0	0	0	0	0	0	0	0	0	0
ENSMUSG00000086228	Ubap1l	ubiquitin_associated_protein_1_like	-	-	-	-	-	-	9:65361060-65380377:+	0	0	0	0.125198	0	0.0429533	0.17752	0.173848	0.0831171	0	0	0	3	0	1	4	4	2
ENSMUSG00000003824	Syce2	synaptonemal_complex_central_element_protein_2	GO:0022414|GO:0005623|GO:0009987|GO:0005488|GO:0000003|GO:0043227|GO:0043229|GO:0051321|GO:0005622|GO:0016043|GO:0044702|GO:0005515|GO:0007059|GO:0070192|GO:0051301|GO:0007049|GO:0043231|GO:0006996|GO:0022607|GO:0007126|GO:0005634|GO:0005654|GO:0007127|GO:0007130|GO:0051276|GO:0045132|GO:0005694|GO:0007129|GO:0000228|GO:0031981|GO:0000801|GO:0070193|GO:0045143|GO:0000795|GO:0000793|GO:0000794	reproductive process|cell|cellular process|binding|reproduction|membrane-bounded organelle|intracellular organelle|meiotic cell cycle|intracellular|cellular component organization|single organism reproductive process|protein binding|chromosome segregation|chromosome organization involved in meiotic cell cycle|cell division|cell cycle|intracellular membrane-bounded organelle|organelle organization…	-	-	-	-	8:84872111-84888221:+	1.98941	1.70571	1.75875	1.80153	1.83125	1.69506	2.26599	1.08942	1.17685	136	102	106	93	88	85	110	54	61
ENSMUSG00000081649	Olfr213	olfactory_receptor_213	GO:0050896|GO:0005623|GO:0009987|GO:0023052|GO:0004871|GO:0016020|GO:0031224|GO:0005886|GO:0050794|GO:0038023|GO:0071944|GO:0051716|GO:0004872|GO:0051606|GO:0007154|GO:0007165|GO:0050906|GO:0050877|GO:0009593|GO:0004888|GO:0016021|GO:0050907|GO:0004930|GO:0007186|GO:0007600|GO:0004984|GO:0050911|GO:0007606|GO:0007608	response to stimulus|cell|cellular process|signaling|signal transducer activity|membrane|intrinsic component of membrane|plasma membrane|regulation of cellular process|signaling receptor activity|cell periphery|cellular response to stimulus|receptor activity|detection of stimulus|cell communication|signal transduction|detection of stimulus involved in sensory perception|neurological system proces…	K04257	olfactory receptor[-]	mmu04740	Olfactory transduction - Mus musculus (mouse)	6:116540455-116541438:+	0	0	0	0	0	0	0	0	0	0	0	0	0	0	0	0	0	0
ENSMUSG00000098559	Gm15013	predicted_gene_15013	GO:0005623|GO:0009987|GO:0005198|GO:0005488|GO:0032991|GO:0008152|GO:0071704|GO:0043229|GO:0006807|GO:0009058|GO:0005622|GO:0003735|GO:0044237|GO:0097159|GO:0005737|GO:0044249|GO:0019538|GO:0003676|GO:0030529|GO:0005840|GO:0003723|GO:0044267|GO:0034645|GO:0009059|GO:0006518|GO:0010467|GO:0019843|GO:0043043|GO:0006412	cell|cellular process|structural molecule activity|binding|macromolecular complex|metabolic process|organic substance metabolic process|intracellular organelle|nitrogen compound metabolic process|biosynthetic process|intracellular|structural constituent of ribosome|cellular metabolic process|organic cyclic compound binding|cytoplasm|cellular biosynthetic process|protein metabolic process|nucleic …	-	-	-	-	X:139713681-139714481:-	0.27165	0.372676	0.123219	0.215853	0.0773132	0.296222	0.229527	0.149865	0.143302	5	6	2	3	1	4	3	2	2
ENSMUSG00000094679	Gm21721	predicted_gene_21721	GO:0022414|GO:0000003|GO:0048609|GO:0044702|GO:0019953|GO:0007276	reproductive process|reproduction|multicellular organismal reproductive process|single organism reproductive process|sexual reproduction|gamete generation	-	-	-	-	Y:9199824-9202190:-	0	0	0	0	0	0	0	0	0	0	0	0	0	0	0	0	0	0
ENSMUSG00000085551	1810063I02Rik	RIKEN_cDNA_1810063I02_gene	-	-	-	-	-	-	11:59921499-59921889:+	0	0	0.900797	0.841281	0.226014	0.865963	0.894729	0.657054	0	0	0	5	4	1	4	4	3	0
ENSMUSG00000085550	Gm15658	predicted_gene_15658	-	-	-	-	-	-	16:33770430-33787112:-	2.57772	2.77351	0.51593	3.31317	0.647127	1.55036	1.70829	1.15018	1.0999	34	32	6	33	6	15	16	11	11
ENSMUSG00000085556	Gm15020	predicted_gene_15020	-	-	-	-	-	-	X:135122878-135152596:-	0	0	0	0	0	0	0	0	0	0	0	0	0	0	0	0	0	0
ENSMUSG00000085555	2610035F20Rik	RIKEN_cDNA_2610035F20_gene	-	-	-	-	-	-	14:122470284-122475199:-	0	0	0	0	0	0	0	0	0	0	0	0	0	0	0	0	0	0
ENSMUSG00000004446	Bid	BH3_interacting_domain_death_agonist	GO:0050896|GO:0005623|GO:0009987|GO:0005576|GO:0023052|GO:0005488|GO:0016020|GO:0032502|GO:0008152|GO:0044089|GO:0031224|GO:0043227|GO:0031090|GO:0019222|GO:0023051|GO:0071704|GO:0043229|GO:0009893|GO:0050794|GO:0005622|GO:0051641|GO:0016043|GO:0006950|GO:0051716|GO:0048856|GO:0005515|GO:1903561|GO:0044237|GO:0008283|GO:0070062|GO:0043254|GO:0031301|GO:0006810|GO:0033554|GO:0009725|GO:0005737|GO:…	response to stimulus|cell|cellular process|extracellular region|signaling|binding|membrane|developmental process|metabolic process|positive regulation of cellular component biogenesis|intrinsic component of membrane|membrane-bounded organelle|organelle membrane|regulation of metabolic process|regulation of signaling|organic substance metabolic process|intracellular organelle|positive regulation o…	K04726	BH3 interacting domain death agonist[-]	mmu05200|mmu05168|mmu05163|mmu05170|mmu05169|mmu05167|mmu04217|mmu05010|mmu05152|mmu05161|mmu05160|mmu04932|mmu04210|mmu04071|mmu04650|mmu05416|mmu01524|mmu04115|mmu05014|mmu04215	Pathways in cancer - Mus musculus (mouse)|Herpes simplex infection - Mus musculus (mouse)|Human cytomegalovirus infection - Mus musculus (mouse)|Human immunodeficiency virus 1 infection - Mus musculus (mouse)|Epstein-Barr virus infection - Mus musculus (mouse)|Kaposi sarcoma-associated herpesvirus infection - Mus musculus (mouse)|Necroptosis - Mus musculus (mouse)|Alzheimer disease - Mus musculus…	6:120891930-120916853:-	6.45128	6.30981	6.60374	4.29267	4.39614	4.26709	2.57971	4.37181	4.83196	810	693	731	407	388	393	230	398	460
ENSMUSG00000094672	Vmn2r25	vomeronasal_2_receptor_25	GO:0050896|GO:0005623|GO:0009987|GO:0023052|GO:0004871|GO:0016020|GO:0031224|GO:0005886|GO:0050794|GO:0038023|GO:0071944|GO:0051716|GO:0004872|GO:0007154|GO:0007165|GO:0004888|GO:0016021|GO:0004930|GO:0007186	response to stimulus|cell|cellular process|signaling|signal transducer activity|membrane|intrinsic component of membrane|plasma membrane|regulation of cellular process|signaling receptor activity|cell periphery|cellular response to stimulus|receptor activity|cell communication|signal transduction|transmembrane signaling receptor activity|integral component of membrane|G-protein coupled receptor a…	-	-	-	-	6:123822814-123853190:-	0	0	0	0	0	0	0	0	0	0	0	0	0	0	0	0	0	0
ENSMUSG00000094673	Olfr1354	olfactory_receptor_1354	GO:0050896|GO:0005623|GO:0009987|GO:0023052|GO:0004871|GO:0016020|GO:0031224|GO:0005886|GO:0050794|GO:0038023|GO:0071944|GO:0051716|GO:0004872|GO:0051606|GO:0007154|GO:0007165|GO:0050906|GO:0050877|GO:0009593|GO:0004888|GO:0016021|GO:0050907|GO:0004930|GO:0007186|GO:0007600|GO:0004984|GO:0050911|GO:0007606|GO:0007608	response to stimulus|cell|cellular process|signaling|signal transducer activity|membrane|intrinsic component of membrane|plasma membrane|regulation of cellular process|signaling receptor activity|cell periphery|cellular response to stimulus|receptor activity|detection of stimulus|cell communication|signal transduction|detection of stimulus involved in sensory perception|neurological system proces…	K04257	olfactory receptor[-]	mmu04740	Olfactory transduction - Mus musculus (mouse)	10:78913171-78917936:+	0	0	0	0	0	0	0	0	0	0	0	0	0	0	0	0	0	0
ENSMUSG00000094675	Astx4b	amplified_spermatogenic_transcripts_X_encoded_4B	-	-	-	-	-	-	X:124659500-124662385:+	0	0	0	0	0	0	0	0	0	0	0	0	0	0	0	0	0	0
ENSMUSG00000098557	Kctd12	potassium_channel_tetramerisation_domain_containing_12	GO:0009987|GO:0005576|GO:0005488|GO:0043227|GO:0016043|GO:0005515|GO:1903561|GO:0097159|GO:0070062|GO:0003676|GO:0031982|GO:0022607|GO:0003723|GO:0006461|GO:0051259|GO:0044822|GO:0051260	cellular process|extracellular region|binding|membrane-bounded organelle|cellular component organization|protein binding|extracellular vesicle|organic cyclic compound binding|extracellular exosome|nucleic acid binding|vesicle|cellular component assembly|RNA binding|protein complex assembly|protein oligomerization|poly(A) RNA binding|protein homooligomerization	-	-	-	-	14:102976581-102982637:-	7.28384	7.18797	5.06631	7.86332	11.9481	13.8513	9.5235	14.5589	13.9572	1104	953	677	900	1273	1540	1025	1600	1604
ENSMUSG00000033863	Klf9	Kruppel_like_factor_9	GO:0050896|GO:0005623|GO:0009987|GO:0048511|GO:0005488|GO:0016020|GO:0043227|GO:0005886|GO:0048523|GO:0043229|GO:0050794|GO:0005622|GO:0043167|GO:0071944|GO:0007623|GO:0051716|GO:0008283|GO:0097159|GO:0008285|GO:0009725|GO:0005737|GO:0043169|GO:0050673|GO:0003676|GO:0043231|GO:0010033|GO:0042127|GO:0005634|GO:0071310|GO:0005654|GO:0097066|GO:0046872|GO:0032870|GO:0097305|GO:0014070|GO:0043616|GO:…	response to stimulus|cell|cellular process|rhythmic process|binding|membrane|membrane-bounded organelle|plasma membrane|negative regulation of cellular process|intracellular organelle|regulation of cellular process|intracellular|ion binding|cell periphery|circadian rhythm|cellular response to stimulus|cell proliferation|organic cyclic compound binding|negative regulation of cell proliferation|res…	-	-	-	-	19:23141226-23166911:+	8.52228	9.92561	6.36867	15.4538	7.36148	10.7271	11.8889	12.0296	11.0991	639	651	421	875	388	590	633	654	631
ENSMUSG00000047161	Chst9	carbohydrate_N_acetylgalactosamine_4_0_sulfotransferase_9	GO:0005623|GO:0009987|GO:0003824|GO:0016020|GO:0008152|GO:0031224|GO:0043227|GO:0031090|GO:0071704|GO:0043229|GO:0016740|GO:0009058|GO:0005622|GO:0012505|GO:0044237|GO:0005737|GO:0098588|GO:0005794|GO:0005975|GO:0006790|GO:0043231|GO:0016021|GO:0008146|GO:0016051|GO:0000139|GO:0001537	cell|cellular process|catalytic activity|membrane|metabolic process|intrinsic component of membrane|membrane-bounded organelle|organelle membrane|organic substance metabolic process|intracellular organelle|transferase activity|biosynthetic process|intracellular|endomembrane system|cellular metabolic process|cytoplasm|bounding membrane of organelle|Golgi apparatus|carbohydrate metabolic process|su…	K09673	carbohydrate 4-sulfotransferase 9[2.8.2.-]	mmu01100	Metabolic pathways - Mus musculus (mouse)	18:15451924-15760157:-	0	0	0	0	0	0.0286148	0	0	0	0	0	0	0	0	1	0	0	0
ENSMUSG00000085885	Gm11906	predicted_gene_11906	-	-	-	-	-	-	4:24966517-25271099:+	0	0	0	0	0	0	0	0	0	0	0	0	0	0	0	0	0	0
ENSMUSG00000085884	Gm15342	predicted_gene_15342	-	-	-	-	-	-	16:96036090-96038743:+	0	0	0	0	0	0	0	0	0	0	0	0	0	0	0	0	0	0
ENSMUSG00000085887	Arhgap27os3	Rho_GTPase_activating_protein_27_opposite_strand_3	-	-	-	-	-	-	11:103344753-103350124:+	0.478398	0.437526	0.759674	0.570181	0.340281	0.543481	0.853361	0.791754	1.30396	30	24	42	27	15	25	38	36	62
ENSMUSG00000085886	D030047H15Rik	RIKEN_cDNA_D030047H15_gene	-	-	-	-	-	-	7:4126340-4136926:-	0.0686375	0	0	0.113613	0	0.0233906	0.0966702	0.0709909	0.0452621	4	0	0	5	0	1	4	3	2
ENSMUSG00000085881	Gm15912	predicted_gene_15912	-	-	-	-	-	-	13:74008152-74009354:-	1.88228	4.04538	1.708	0.598264	2.99906	2.25814	1.69647	2.59601	2.68111	25	47	20	6	28	22	16	25	27
ENSMUSG00000085883	Gm3848	predicted_gene_3848	-	-	-	-	-	-	14:11965447-11981223:-	0	0	0	0	0	0	0	0	0	0	0	0	0	0	0	0	0	0
ENSMUSG00000085882	2610507I01Rik	RIKEN_cDNA_2610507I01_gene	-	-	-	-	-	-	11:59199836-59202385:-	2.14393	2.81673	2.54064	2.45772	2.45813	3.31529	3.42474	3.92773	4.60006	67	77	70	58	54	76	76	89	109
ENSMUSG00000085889	1700054M17Rik	RIKEN_cDNA_1700054M17_gene	-	-	-	-	-	-	2:118304914-118308166:+	0	0	0	0	0	0	0	0	0	0	0	0	0	0	0	0	0	0
ENSMUSG00000085888	Gm12224	predicted_gene_12224	-	-	-	-	-	-	11:54340369-54353479:-	0	0	0	0	0	0	0	0	0	0	0	0	0	0	0	0	0	0
ENSMUSG00000029919	Hpgds	hematopoietic_prostaglandin_D_synthase	GO:0022414|GO:0005623|GO:0009987|GO:0005488|GO:0000003|GO:0003824|GO:0008152|GO:0016853|GO:0071704|GO:0048523|GO:0016740|GO:0050794|GO:0009058|GO:0005622|GO:0043167|GO:0048609|GO:0044702|GO:0005515|GO:0044237|GO:0019953|GO:0008283|GO:2000255|GO:0008285|GO:0016765|GO:0005737|GO:0044249|GO:2000254|GO:0043169|GO:0042802|GO:0036093|GO:0006082|GO:0007276|GO:0006629|GO:0046983|GO:0044255|GO:0042127|GO:…	reproductive process|cell|cellular process|binding|reproduction|catalytic activity|metabolic process|isomerase activity|organic substance metabolic process|negative regulation of cellular process|transferase activity|regulation of cellular process|biosynthetic process|intracellular|ion binding|multicellular organismal reproductive process|single organism reproductive process|protein binding|cellu…	K04097	prostaglandin-H2 D-isomerase / glutathione transferase[5.3.99.2 2.5.1.18]	mmu01100|mmu05204|mmu00590|mmu00982|mmu00980|mmu00480	Metabolic pathways - Mus musculus (mouse)|Chemical carcinogenesis - Mus musculus (mouse)|Arachidonic acid metabolism - Mus musculus (mouse)|Drug metabolism - cytochrome P450 - Mus musculus (mouse)|Metabolism of xenobiotics by cytochrome P450 - Mus musculus (mouse)|Glutathione metabolism - Mus musculus (mouse)	6:65117293-65144908:-	0.328054	0.504353	0.481165	1.40815	1.30351	1.61926	1.01956	2.0516	1.45465	58	78	75	188	162	210	128	263	195
ENSMUSG00000029918	Mrps33	mitochondrial_ribosomal_protein_S33	GO:0005623|GO:0032991|GO:0043227|GO:0043229|GO:0005622|GO:0005737|GO:0030529|GO:0043231|GO:0005840|GO:0005739	cell|macromolecular complex|membrane-bounded organelle|intracellular organelle|intracellular|cytoplasm|intracellular ribonucleoprotein complex|intracellular membrane-bounded organelle|ribosome|mitochondrion	-	-	-	-	6:39801804-39810988:-	11.2151	11.0495	9.40468	10.2396	10.0454	9.95309	9.40422	7.11679	9.77658	702	605	519	484	442	457	418	323	464
ENSMUSG00000029915	Clec5a	C_type_lectin_domain_family_5_member_a	GO:0050896|GO:0005623|GO:0009987|GO:0005488|GO:0002376|GO:0016020|GO:0032502|GO:0040011|GO:0031224|GO:0006955|GO:0005886|GO:0048523|GO:0051050|GO:0050794|GO:0009986|GO:0051641|GO:0071944|GO:0030246|GO:0006950|GO:0004872|GO:0048856|GO:0005515|GO:0002520|GO:0006810|GO:0001819|GO:0051222|GO:0001503|GO:0006952|GO:0001618|GO:0008219|GO:0060341|GO:0001816|GO:0032880|GO:0032940|GO:0048869|GO:0008104|GO:…	response to stimulus|cell|cellular process|binding|immune system process|membrane|developmental process|locomotion|intrinsic component of membrane|immune response|plasma membrane|negative regulation of cellular process|positive regulation of transport|regulation of cellular process|cell surface|cellular localization|cell periphery|carbohydrate binding|response to stress|receptor activity|anatomic…	-	-	-	-	6:40574894-40585821:-	0.220798	0.113994	0.161575	0.565922	0.222914	1.03894	0.692085	0.825136	0.704522	31	14	20	60	22	107	69	84	75
ENSMUSG00000029917	C130060K24Rik	RIKEN_cDNA_C130060K24_gene	GO:0050896|GO:0005623|GO:0009987|GO:0023052|GO:0005488|GO:0004871|GO:0016020|GO:0031224|GO:0005886|GO:0050794|GO:0038023|GO:0071944|GO:0051716|GO:0033218|GO:0004872|GO:0009725|GO:0007154|GO:0042277|GO:0005887|GO:0007165|GO:0031226|GO:0010243|GO:0004888|GO:0010033|GO:0016021|GO:0071310|GO:0004930|GO:0007186|GO:0032870|GO:0008528|GO:1901652|GO:0007218|GO:0008188|GO:0004983	response to stimulus|cell|cellular process|signaling|binding|signal transducer activity|membrane|intrinsic component of membrane|plasma membrane|regulation of cellular process|signaling receptor activity|cell periphery|cellular response to stimulus|amide binding|receptor activity|response to hormone|cell communication|peptide binding|integral component of plasma membrane|signal transduction|intri…	-	-	-	-	6:65381105-65458150:+	0	0	0	0	0	0	0	0	0	0	0	0	0	0	0	0	0	0
ENSMUSG00000029916	Agk	acylglycerol_kinase	GO:0005623|GO:0009987|GO:0005488|GO:0003824|GO:0016020|GO:0008152|GO:0043227|GO:0031090|GO:0071704|GO:0043229|GO:0016740|GO:0006807|GO:0009058|GO:0005622|GO:0043167|GO:0097367|GO:0044237|GO:0036094|GO:0097159|GO:0006793|GO:0005737|GO:0044249|GO:0001882|GO:0031966|GO:0000166|GO:0043168|GO:0043231|GO:0006629|GO:0044255|GO:0016772|GO:0017076|GO:0030258|GO:0001883|GO:0046486|GO:0006796|GO:0016773|GO:…	cell|cellular process|binding|catalytic activity|membrane|metabolic process|membrane-bounded organelle|organelle membrane|organic substance metabolic process|intracellular organelle|transferase activity|nitrogen compound metabolic process|biosynthetic process|intracellular|ion binding|carbohydrate derivative binding|cellular metabolic process|small molecule binding|organic cyclic compound binding…	K09881	acylglycerol kinase[2.7.1.94]	mmu01100|mmu00561	Metabolic pathways - Mus musculus (mouse)|Glycerolipid metabolism - Mus musculus (mouse)	6:40325172-40396762:+	0.791722	0.76933	0.752087	0.712066	0.652312	0.85896	1.00345	0.664248	0.495988	240	204	201	163	139	191	216	146	114
ENSMUSG00000029911	Ssbp1	single_stranded_DNA_binding_protein_1	GO:0005623|GO:0009987|GO:0005576|GO:0005488|GO:0032502|GO:0008152|GO:0043227|GO:0019222|GO:0009653|GO:0071704|GO:0043229|GO:0009893|GO:0006807|GO:0009058|GO:0005622|GO:0016043|GO:0042645|GO:0048856|GO:0005515|GO:1903561|GO:0044237|GO:0097159|GO:0070062|GO:0046483|GO:0005737|GO:0050790|GO:1901360|GO:0044249|GO:0043085|GO:0048869|GO:0003676|GO:0006725|GO:0006139|GO:0031982|GO:0043231|GO:0006996|GO:…	cell|cellular process|extracellular region|binding|developmental process|metabolic process|membrane-bounded organelle|regulation of metabolic process|anatomical structure morphogenesis|organic substance metabolic process|intracellular organelle|positive regulation of metabolic process|nitrogen compound metabolic process|biosynthetic process|intracellular|cellular component organization|mitochondr…	K03111	single-strand DNA-binding protein[-]	mmu03440|mmu03030|mmu03430	Homologous recombination - Mus musculus (mouse)|DNA replication - Mus musculus (mouse)|Mismatch repair - Mus musculus (mouse)	6:40471352-40484700:+	1.75625	2.55617	1.84063	3.08256	2.68238	3.19608	3.23108	2.74435	2.50334	421	536	389	558	452	562	550	477	455
ENSMUSG00000029910	Mad2l1	MAD2_mitotic_arrest_deficient_like_1	GO:0005623|GO:0009987|GO:0005488|GO:0032991|GO:0008152|GO:0043227|GO:0019222|GO:0071704|GO:0048523|GO:0043229|GO:0050794|GO:0005622|GO:0012505|GO:0016043|GO:0009892|GO:0043234|GO:0005515|GO:0044237|GO:0009056|GO:0007059|GO:0051782|GO:0043086|GO:0005737|GO:0050790|GO:0031324|GO:0019538|GO:0051302|GO:0008219|GO:0045786|GO:0042802|GO:0051985|GO:0051301|GO:0051726|GO:0010941|GO:0000776|GO:0007049|GO:…	cell|cellular process|binding|macromolecular complex|metabolic process|membrane-bounded organelle|regulation of metabolic process|organic substance metabolic process|negative regulation of cellular process|intracellular organelle|regulation of cellular process|intracellular|endomembrane system|cellular component organization|negative regulation of metabolic process|protein complex|protein binding…	K02537	mitotic spindle assembly checkpoint protein MAD2[-]	mmu05166|mmu04110|mmu04114|mmu04914	Human T-cell leukemia virus 1 infection - Mus musculus (mouse)|Cell cycle - Mus musculus (mouse)|Oocyte meiosis - Mus musculus (mouse)|Progesterone-mediated oocyte maturation - Mus musculus (mouse)	6:66535390-66547220:+	4.00331	4.75812	4.71616	6.54654	5.00547	5.15561	5.9084	3.30237	3.63749	958	996	995	1183	842	905	1004	573	660
ENSMUSG00000029913	Prdm5	PR_domain_containing_5	GO:0001071|GO:0005623|GO:0009987|GO:0005488|GO:0003824|GO:0008152|GO:0003700|GO:0043227|GO:0019222|GO:0071704|GO:0048523|GO:0043229|GO:0016740|GO:0050794|GO:0006807|GO:0009058|GO:0005622|GO:0043167|GO:0016043|GO:0009892|GO:0005515|GO:0044237|GO:0032259|GO:0097159|GO:0046483|GO:0000981|GO:1901360|GO:0031324|GO:0009890|GO:0044249|GO:0019538|GO:0016570|GO:0043169|GO:0008134|GO:0003676|GO:0006725|GO:…	nucleic acid binding transcription factor activity|cell|cellular process|binding|catalytic activity|metabolic process|transcription factor activity, sequence-specific DNA binding|membrane-bounded organelle|regulation of metabolic process|organic substance metabolic process|negative regulation of cellular process|intracellular organelle|transferase activity|regulation of cellular process|nitrogen …	-	-	-	-	6:65778988-65937010:+	0.0811844	0.0265181	0.0394655	0.0409543	0.0109974	0.0737843	0.0544424	0.058648	0.0458879	21	6	9	8	2	14	10	11	9
ENSMUSG00000070527	Mkrn3	makorin_ring_finger_protein_3	GO:0009987|GO:0005488|GO:0003824|GO:0008152|GO:0071704|GO:0016874|GO:0043167|GO:0005515|GO:0044237|GO:0019538|GO:0043169|GO:0043412|GO:0044267|GO:0046872|GO:0036211|GO:0006464|GO:0046914|GO:0008270|GO:0032446|GO:0016567	cellular process|binding|catalytic activity|metabolic process|organic substance metabolic process|ligase activity|ion binding|protein binding|cellular metabolic process|protein metabolic process|cation binding|macromolecule modification|cellular protein metabolic process|metal ion binding|protein modification process|cellular protein modification process|transition metal ion binding|zinc ion bind…	-	-	-	-	7:62417593-62420139:-	0	0.0781285	0.155041	0.0452633	0.243072	0.2795	0.120297	0.0471307	0.0225446	0	4	8	2	10	12	5	2	1
ENSMUSG00000095108	Gm17467	predicted_gene_17467	-	-	-	-	-	-	X:123704324-123704791:-	0	0	0	0	0	0	0	0	0	0	0	0	0	0	0	0	0	0
ENSMUSG00000095101	Gm13285	predicted_gene_13285	GO:0050896|GO:0005576|GO:0005488|GO:0002376|GO:0051707|GO:0009607|GO:0009605|GO:0006950|GO:0005615|GO:0005515|GO:0006952|GO:0009615|GO:0005102|GO:0098542|GO:0043207|GO:0051607|GO:0005125|GO:0005126	response to stimulus|extracellular region|binding|immune system process|response to other organism|response to biotic stimulus|response to external stimulus|response to stress|extracellular space|protein binding|defense response|response to virus|receptor binding|defense response to other organism|response to external biotic stimulus|defense response to virus|cytokine activity|cytokine receptor b…	-	-	-	-	4:88799665-88801126:+	0	0	0	0	0	0	0	0	0	0	0	0	0	0	0	0	0	0
ENSMUSG00000006179	Prss16	protease_serine_16_thymus_	GO:0005623|GO:0003824|GO:0008152|GO:0043227|GO:0016787|GO:0071704|GO:0043229|GO:0005622|GO:0012505|GO:0005737|GO:0008233|GO:0019538|GO:0031982|GO:0017171|GO:0043231|GO:0005768|GO:0008236|GO:0031988|GO:0006508|GO:0031410|GO:0016023|GO:0005773|GO:0000323|GO:0005764	cell|catalytic activity|metabolic process|membrane-bounded organelle|hydrolase activity|organic substance metabolic process|intracellular organelle|intracellular|endomembrane system|cytoplasm|peptidase activity|protein metabolic process|vesicle|serine hydrolase activity|intracellular membrane-bounded organelle|endosome|serine-type peptidase activity|membrane-bounded vesicle|proteolysis|cytoplasmi…	-	-	-	-	13:22002176-22009742:-	0.718167	0.529673	0.81458	1.2118	1.84556	1.29485	0.799304	1.34192	1.60408	62	40	62	79	112	82	49	84	105
ENSMUSG00000095103	Gm21171	predicted_gene_21171	-	-	-	-	-	-	Y:65043717-65068377:-	0	0	0	0	0	0	0	0	0	0	0	0	0	0	0	0	0	0
ENSMUSG00000095105	Edaradd	EDAR_ectodysplasin_A_receptor_associated_death_domain	GO:0050896|GO:0009987|GO:0023052|GO:0005488|GO:0032502|GO:0009653|GO:0050794|GO:0051716|GO:0048856|GO:0005515|GO:0009888|GO:0007154|GO:0048732|GO:0001942|GO:0007165|GO:0060438|GO:0009887|GO:0007275|GO:0048513|GO:0061153|GO:0043588|GO:0042476|GO:0042633|GO:0022405|GO:0060429|GO:0060541|GO:0008544|GO:0042475|GO:0098773	response to stimulus|cellular process|signaling|binding|developmental process|anatomical structure morphogenesis|regulation of cellular process|cellular response to stimulus|anatomical structure development|protein binding|tissue development|cell communication|gland development|hair follicle development|signal transduction|trachea development|organ morphogenesis|multicellular organism development…	-	-	-	-	13:12471209-12520450:-	0.0590781	0.0613979	0.0852813	0.0995704	0.0381986	0.0878548	0.136136	0.0740726	0.0850014	11	10	14	14	5	12	18	10	12
ENSMUSG00000095104	Esp15	exocrine_gland_secreted_peptide_15	GO:0005576|GO:0005488|GO:0016020|GO:0031224|GO:0005615|GO:0005515|GO:0005102|GO:0016021|GO:0005186	extracellular region|binding|membrane|intrinsic component of membrane|extracellular space|protein binding|receptor binding|integral component of membrane|pheromone activity	-	-	-	-	17:39640957-39645666:+	0	0	0	0	0	0	0	0	0	0	0	0	0	0	0	0	0	0
ENSMUSG00000095107	Vmn2r-ps10	vomeronasal_2_receptor_pseudogene_10	-	-	-	-	-	-	3:64621694-64623995:+	0	0	0	0	0	0	0	0	0	0	0	0	0	0	0	0	0	0
ENSMUSG00000098082	Gm20574	predicted_gene_20574	-	-	-	-	-	-	17:40854036-40868141:+	0	0	0	0	0	0	0	0	0	0	0	0	0	0	0	0	0	0
ENSMUSG00000098087	Gm17750	predicted_gene_17750	-	-	-	-	-	-	13:84025297-84064772:-	0	0	0	0	0	0	0	0	0	0	0	0	0	0	0	0	0	0
ENSMUSG00000035273	Hpse	heparanase	GO:0050896|GO:0005623|GO:0009987|GO:0005576|GO:0023052|GO:0005488|GO:0031012|GO:0003824|GO:0016020|GO:0032502|GO:0008152|GO:0048646|GO:0043227|GO:0031090|GO:0016787|GO:0007155|GO:0023051|GO:0009653|GO:0005578|GO:0071704|GO:0043229|GO:0009605|GO:0050794|GO:0005622|GO:0006950|GO:0051716|GO:0048856|GO:0005515|GO:0044237|GO:0050793|GO:0008283|GO:0009056|GO:0001819|GO:0045545|GO:0009611|GO:0009888|GO:…	response to stimulus|cell|cellular process|extracellular region|signaling|binding|extracellular matrix|catalytic activity|membrane|developmental process|metabolic process|anatomical structure formation involved in morphogenesis|membrane-bounded organelle|organelle membrane|hydrolase activity|cell adhesion|regulation of signaling|anatomical structure morphogenesis|proteinaceous extracellular matri…	K07964	heparanase[3.2.1.166]	mmu01100|mmu05205|mmu00531	Metabolic pathways - Mus musculus (mouse)|Proteoglycans in cancer - Mus musculus (mouse)|Glycosaminoglycan degradation - Mus musculus (mouse)	5:100679484-100719716:-	11.993	10.9207	10.5499	9.46242	6.30448	11.1732	10.001	8.08907	8.6302	1096	873	850	653	405	749	649	536	598
ENSMUSG00000043263	Pyhin1	pyrin_and_HIN_domain_family_member_1	GO:0050896|GO:0001071|GO:0005623|GO:0009987|GO:0005488|GO:0016020|GO:0008152|GO:0003700|GO:0043227|GO:0019222|GO:0071704|GO:0048523|GO:0043229|GO:0050794|GO:0006807|GO:0009058|GO:0005622|GO:0009892|GO:0051716|GO:0005515|GO:0044237|GO:0097159|GO:0046483|GO:0005737|GO:0000981|GO:1901360|GO:0031324|GO:0009890|GO:0044249|GO:0008134|GO:0042802|GO:0003676|GO:0006725|GO:0006139|GO:0051171|GO:0043231|GO:…	response to stimulus|nucleic acid binding transcription factor activity|cell|cellular process|binding|membrane|metabolic process|transcription factor activity, sequence-specific DNA binding|membrane-bounded organelle|regulation of metabolic process|organic substance metabolic process|negative regulation of cellular process|intracellular organelle|regulation of cellular process|nitrogen compound m…	-	-	-	-	1:173630917-173647928:+	1.01554	1.16096	2.60484	4.09566	3.51324	5.00287	4.45295	2.33965	3.97246	88	88	199	268	214	318	274	147	261
ENSMUSG00000043262	Uevld	UEV_and_lactate_malate_dehyrogenase_domains	GO:0009987|GO:0005576|GO:0003824|GO:0008152|GO:0043227|GO:0071704|GO:0016491|GO:1903561|GO:0044237|GO:0070062|GO:0006810|GO:0019538|GO:0005975|GO:0055114|GO:0008104|GO:0045184|GO:0016614|GO:0031982|GO:0006082|GO:0043412|GO:0044267|GO:0015031|GO:0036211|GO:0016616|GO:0019752|GO:0006464	cellular process|extracellular region|catalytic activity|metabolic process|membrane-bounded organelle|organic substance metabolic process|oxidoreductase activity|extracellular vesicle|cellular metabolic process|extracellular exosome|transport|protein metabolic process|carbohydrate metabolic process|oxidation-reduction process|protein localization|establishment of protein localization|oxidoreducta…	-	-	-	-	7:46923216-46958518:-	3.83513	2.94807	3.16073	5.01616	4.63608	5.12524	5.60038	4.96359	5.1328	406	273	295	401	345	398	421	381	412
ENSMUSG00000098088	Gm26916	predicted_gene_26916	-	-	-	-	-	-	14:61629484-61630414:+	0	0	0	0	0	0	0	0	0	0	0	0	0	0	0	0	0	0
ENSMUSG00000043267	Olfr1031	olfactory_receptor_1031	GO:0050896|GO:0005623|GO:0009987|GO:0023052|GO:0005488|GO:0004871|GO:0016020|GO:0031224|GO:0005886|GO:0050794|GO:0038023|GO:0071944|GO:0005549|GO:0051716|GO:0004872|GO:0051606|GO:0007154|GO:0005887|GO:0007165|GO:0050906|GO:0050877|GO:0009593|GO:0031226|GO:0004888|GO:0016021|GO:0050907|GO:0004930|GO:0007186|GO:0007600|GO:0004984|GO:0050911|GO:0007606|GO:0007608	response to stimulus|cell|cellular process|signaling|binding|signal transducer activity|membrane|intrinsic component of membrane|plasma membrane|regulation of cellular process|signaling receptor activity|cell periphery|odorant binding|cellular response to stimulus|receptor activity|detection of stimulus|cell communication|integral component of plasma membrane|signal transduction|detection of stim…	K04257	olfactory receptor[-]	mmu04740	Olfactory transduction - Mus musculus (mouse)	2:85991819-85992829:+	0	0	0	0	0	0	0	0	0	0	0	0	0	0	0	0	0	0
ENSMUSG00000035279	Ssc5d	scavenger_receptor_cysteine_rich_family_5_domains	GO:0050896|GO:0005623|GO:0009987|GO:0005576|GO:0005488|GO:0031012|GO:0002376|GO:0016020|GO:0032502|GO:0051707|GO:0009607|GO:0006955|GO:0048523|GO:0009605|GO:0050794|GO:0005622|GO:0051641|GO:0006950|GO:0050840|GO:0005615|GO:0004872|GO:0051051|GO:0048856|GO:0051606|GO:0005515|GO:0006810|GO:0005737|GO:0006952|GO:0001968|GO:0060341|GO:0001816|GO:0032880|GO:0032940|GO:1903531|GO:0043236|GO:0098542|GO:…	response to stimulus|cell|cellular process|extracellular region|binding|extracellular matrix|immune system process|membrane|developmental process|response to other organism|response to biotic stimulus|immune response|negative regulation of cellular process|response to external stimulus|regulation of cellular process|intracellular|cellular localization|response to stress|extracellular matrix bindi…	-	-	-	-	7:4925844-4944821:+	1.98088	1.38195	2.18921	2.21962	1.28614	3.9191	0.944161	2.54983	2.41157	195	119	190	165	89	283	66	182	180
ENSMUSG00000035278	Plekhj1	pleckstrin_homology_domain_containing_family_J_member_1	-	-	-	-	-	-	10:80796100-80798626:-	19.7716	23.5117	22.2693	22.2919	22.5211	24.5505	23.4625	18.7351	19.7396	572	595	568	487	458	521	482	393	433
ENSMUSG00000044533	Rps2	ribosomal_protein_S2	GO:0050896|GO:0030054|GO:0005623|GO:0009987|GO:0005576|GO:0005198|GO:0005488|GO:0032991|GO:0016020|GO:0008152|GO:0043227|GO:0071704|GO:0043229|GO:0006807|GO:0009058|GO:0005622|GO:0003735|GO:0051716|GO:0030055|GO:0005515|GO:1903561|GO:0044237|GO:0097159|GO:0070062|GO:0005737|GO:0005912|GO:0044249|GO:0019538|GO:0019838|GO:0019899|GO:0003676|GO:0030529|GO:0044391|GO:0031982|GO:0043231|GO:0005924|GO:…	response to stimulus|cell junction|cell|cellular process|extracellular region|structural molecule activity|binding|macromolecular complex|membrane|metabolic process|membrane-bounded organelle|organic substance metabolic process|intracellular organelle|nitrogen compound metabolic process|biosynthetic process|intracellular|structural constituent of ribosome|cellular response to stimulus|cell-substr…	K02981	small subunit ribosomal protein S2e[-]	mmu03010	Ribosome - Mus musculus (mouse)	17:24718116-24721929:+	164.546	149.663	178.515	173.773	143.254	162.973	151.019	119.814	128.368	18221	14497	17428	14531	11151	13238	11875	9620	10778
ENSMUSG00000034435	Tmem30b	transmembrane_protein_30B	GO:0005623|GO:0009987|GO:0005488|GO:0016020|GO:0031224|GO:0005886|GO:0051050|GO:0050794|GO:0051641|GO:0071944|GO:0005515|GO:1903829|GO:0006810|GO:0051222|GO:0032388|GO:0060341|GO:0032880|GO:0090316|GO:0051649|GO:0010876|GO:0008104|GO:0045184|GO:0016021|GO:0051223|GO:0070201|GO:0034613|GO:0015031|GO:0032386|GO:1903827|GO:0046907|GO:0006869|GO:0070863|GO:0032527|GO:0033157|GO:0006886|GO:0016482|GO:…	cell|cellular process|binding|membrane|intrinsic component of membrane|plasma membrane|positive regulation of transport|regulation of cellular process|cellular localization|cell periphery|protein binding|positive regulation of cellular protein localization|transport|positive regulation of protein transport|positive regulation of intracellular transport|regulation of cellular localization|regulati…	-	-	-	-	12:73543114-73546395:-	71.4962	82.4772	76.7185	78.2089	69.1896	70.5339	79.8832	68.1204	67.4158	5392	5441	5101	4454	3668	3902	4278	3725	3855
ENSMUSG00000108626	RP23-178C20.4	-	-	-	-	-	-	-	7:128487945-128500187:-	0	0	0	0	0	0	0	0	0	0	0	0	0	0	0	0	0	0
ENSMUSG00000034430	Zxdc	ZXD_family_zinc_finger_C	GO:0001071|GO:0005623|GO:0009987|GO:0005488|GO:0008152|GO:0003700|GO:0043227|GO:0019222|GO:0071704|GO:0043229|GO:0009893|GO:0050794|GO:0006807|GO:0009058|GO:0005622|GO:0043167|GO:0005515|GO:0044237|GO:0097159|GO:0046483|GO:1901360|GO:0044249|GO:0043169|GO:0003676|GO:0006725|GO:0031325|GO:0006139|GO:0051171|GO:0019904|GO:0043231|GO:0031323|GO:0005634|GO:0010468|GO:0016070|GO:0030275|GO:0010557|GO:…	nucleic acid binding transcription factor activity|cell|cellular process|binding|metabolic process|transcription factor activity, sequence-specific DNA binding|membrane-bounded organelle|regulation of metabolic process|organic substance metabolic process|intracellular organelle|positive regulation of metabolic process|regulation of cellular process|nitrogen compound metabolic process|biosynthetic…	-	-	-	-	6:90369492-90403490:+	1.45704	1.52596	1.68185	1.24374	1.31779	1.66623	1.33169	1.2199	1.47624	453	415	461	292	288	380	294	275	348
ENSMUSG00000083489	Gm11784	predicted_gene_11784	-	-	-	-	-	-	4:3386846-3388691:+	0	0	0	0	0.13065	0	0	0	0.121142	0	0	0	0	1	0	0	0	1
ENSMUSG00000034438	Gbp8	guanylate_binding_protein_8	GO:0050896|GO:0009987|GO:0005488|GO:0003824|GO:0002376|GO:0008152|GO:0006955|GO:0016787|GO:0043167|GO:0097367|GO:0006950|GO:0051716|GO:0036094|GO:0097159|GO:0006952|GO:0001882|GO:0016817|GO:0000166|GO:0045087|GO:0043168|GO:0010033|GO:0071310|GO:0017076|GO:0001883|GO:0034097|GO:0016818|GO:0034341|GO:0032549|GO:0032561|GO:0071346|GO:0005525|GO:0071345|GO:0016462|GO:0019001|GO:0017111|GO:0003924	response to stimulus|cellular process|binding|catalytic activity|immune system process|metabolic process|immune response|hydrolase activity|ion binding|carbohydrate derivative binding|response to stress|cellular response to stimulus|small molecule binding|organic cyclic compound binding|defense response|nucleoside binding|hydrolase activity, acting on acid anhydrides|nucleotide binding|innate imm…	-	-	-	-	5:105014150-105139540:-	1.54018	3.55816	2.74783	2.4539	4.64456	3.22605	4.37185	5.21087	3.36437	192	388	302	231	407	295	387	471	318
ENSMUSG00000074011	Gm7682	predicted_gene_7682	GO:0050896|GO:0009987|GO:0023052|GO:0005488|GO:0032502|GO:0008152|GO:0019222|GO:0023051|GO:0071704|GO:0048523|GO:0050794|GO:0006807|GO:0009058|GO:0009892|GO:0051716|GO:0005515|GO:0044237|GO:0050793|GO:0008283|GO:0023057|GO:0045595|GO:0046483|GO:1901360|GO:0031324|GO:0009890|GO:0007154|GO:0044249|GO:0008219|GO:0009966|GO:0010646|GO:0008134|GO:0008284|GO:0009968|GO:0007165|GO:0005102|GO:0048869|GO:…	response to stimulus|cellular process|signaling|binding|developmental process|metabolic process|regulation of metabolic process|regulation of signaling|organic substance metabolic process|negative regulation of cellular process|regulation of cellular process|nitrogen compound metabolic process|biosynthetic process|negative regulation of metabolic process|cellular response to stimulus|protein bind…	-	-	-	-	5:94445784-94448653:+	0	0	0	0	0	0	0	0	0	0	0	0	0	0	0	0	0	0
ENSMUSG00000100628	Gm29648	predicted_gene_29648	-	-	-	-	-	-	Y:46347584-46348681:-	0	0	0	0	0	0	0	0	0	0	0	0	0	0	0	0	0	0
ENSMUSG00000068129	Cst7	cystatin_F_leukocystatin_	GO:0009987|GO:0005576|GO:0005488|GO:0008152|GO:0019222|GO:0071704|GO:0048523|GO:0050794|GO:0030234|GO:0009892|GO:0005515|GO:0044237|GO:0043086|GO:0050790|GO:0031324|GO:0019538|GO:0004857|GO:0031323|GO:0044092|GO:0032269|GO:0051346|GO:0051246|GO:0044267|GO:0051248|GO:0030414|GO:0006508|GO:0032268|GO:0045861|GO:0010466|GO:0030162|GO:0052547|GO:0004866|GO:0004869|GO:0010951|GO:0052548	cellular process|extracellular region|binding|metabolic process|regulation of metabolic process|organic substance metabolic process|negative regulation of cellular process|regulation of cellular process|enzyme regulator activity|negative regulation of metabolic process|protein binding|cellular metabolic process|negative regulation of catalytic activity|regulation of catalytic activity|negative re…	-	-	-	-	2:150570415-150578944:+	7.19419	3.53195	4.00492	3.7991	4.20678	6.43806	5.90472	4.99142	4.77323	163	70	80	65	67	107	95	82	82
ENSMUSG00000053914	Kdm4d	lysine_K_specific_demethylase_4D	GO:0050896|GO:0005623|GO:0009987|GO:0005576|GO:0005488|GO:0003824|GO:0032991|GO:0008152|GO:0043227|GO:0019222|GO:0071704|GO:0048523|GO:0043229|GO:0009893|GO:0050794|GO:0000785|GO:0006807|GO:0009058|GO:0005622|GO:0043167|GO:0016043|GO:0009892|GO:0006950|GO:0016491|GO:0072562|GO:0051716|GO:0005615|GO:0044237|GO:0032451|GO:0032259|GO:0097159|GO:0051213|GO:0051098|GO:0006793|GO:0033554|GO:0046483|GO:…	response to stimulus|cell|cellular process|extracellular region|binding|catalytic activity|macromolecular complex|metabolic process|membrane-bounded organelle|regulation of metabolic process|organic substance metabolic process|negative regulation of cellular process|intracellular organelle|positive regulation of metabolic process|regulation of cellular process|chromatin|nitrogen compound metaboli…	-	-	-	-	9:14462548-14500482:-	0	0.0103359	0	0.0119727	0.0128695	0.0246544	0.0127399	0	0.0119329	0	1	0	1	1	2	1	0	1
ENSMUSG00000053916	Nanp	N_acetylneuraminic_acid_phosphatase	GO:0009987|GO:0003824|GO:0008152|GO:0016787|GO:0071704|GO:0009058|GO:0044237|GO:0016788|GO:0006793|GO:0044249|GO:0005975|GO:0006082|GO:0006796|GO:0042578|GO:1901137|GO:0019752|GO:0016791|GO:0016311|GO:0006054|GO:0050124|GO:0006044|GO:0046380|GO:0006045	cellular process|catalytic activity|metabolic process|hydrolase activity|organic substance metabolic process|biosynthetic process|cellular metabolic process|hydrolase activity, acting on ester bonds|phosphorus metabolic process|cellular biosynthetic process|carbohydrate metabolic process|organic acid metabolic process|phosphate-containing compound metabolic process|phosphoric ester hydrolase acti…	K01097	N-acylneuraminate-9-phosphatase[3.1.3.29]	mmu01100|mmu00520	Metabolic pathways - Mus musculus (mouse)|Amino sugar and nucleotide sugar metabolism - Mus musculus (mouse)	2:151029685-151039398:-	1.83984	2.04722	1.66949	2.27398	3.31527	2.20718	2.59095	2.09762	2.2324	75	73	60	70	95	66	75	62	69
ENSMUSG00000017723	Wfdc2	WAP_four_disulfide_core_domain_2	GO:0009987|GO:0005576|GO:0008152|GO:0043227|GO:0019222|GO:0071704|GO:0048523|GO:0050794|GO:0030234|GO:0009892|GO:1903561|GO:0044237|GO:0070062|GO:0043086|GO:0050790|GO:0031324|GO:0019538|GO:0031982|GO:0004857|GO:0031323|GO:0044092|GO:0032269|GO:0051346|GO:0051246|GO:0044267|GO:0051248|GO:0030414|GO:0006508|GO:0032268|GO:0045861|GO:0010466|GO:0030162|GO:0052547|GO:0004866|GO:0004869|GO:0004867|GO:…	cellular process|extracellular region|metabolic process|membrane-bounded organelle|regulation of metabolic process|organic substance metabolic process|negative regulation of cellular process|regulation of cellular process|enzyme regulator activity|negative regulation of metabolic process|extracellular vesicle|cellular metabolic process|extracellular exosome|negative regulation of catalytic activi…	-	-	-	-	2:164562413-164568510:+	100.038	126.647	150.293	92.5739	24.6248	23.9823	48.6812	12.3787	19.3459	3901	4320	5167	2726	675	686	1348	350	572
ENSMUSG00000017721	Pigt	phosphatidylinositol_glycan_anchor_biosynthesis_class_T	GO:0005623|GO:0009987|GO:0005488|GO:0003824|GO:0032991|GO:0016020|GO:0032502|GO:0008152|GO:0031224|GO:0043227|GO:0005789|GO:0031090|GO:0016787|GO:0071704|GO:0043229|GO:0009058|GO:0005622|GO:0012505|GO:0043234|GO:0048856|GO:0005515|GO:0044237|GO:0042175|GO:0006793|GO:0031301|GO:0005783|GO:0005737|GO:0098588|GO:0044249|GO:0019538|GO:0008219|GO:0048869|GO:0019637|GO:0042765|GO:0031982|GO:0031227|GO:…	cell|cellular process|binding|catalytic activity|macromolecular complex|membrane|developmental process|metabolic process|intrinsic component of membrane|membrane-bounded organelle|endoplasmic reticulum membrane|organelle membrane|hydrolase activity|organic substance metabolic process|intracellular organelle|biosynthetic process|intracellular|endomembrane system|protein complex|anatomical structur…	K05292	phosphatidylinositol glycan, class T[-]	mmu01100|mmu00563	Metabolic pathways - Mus musculus (mouse)|Glycosylphosphatidylinositol (GPI)-anchor biosynthesis - Mus musculus (mouse)	2:164497520-164508301:+	34.5761	34.3574	41.6252	27.2788	25.6399	28.3814	24.9488	23.5252	22.7573	4725	4107	5015	2815	2463	2845	2421	2331	2358
ENSMUSG00000017720	Trp53tg5	transformation_related_protein_53_target_5	GO:0005623|GO:0043227|GO:0043229|GO:0005622|GO:0043231|GO:0005634	cell|membrane-bounded organelle|intracellular organelle|intracellular|intracellular membrane-bounded organelle|nucleus	-	-	-	-	2:164470301-164473724:-	0	0	0	0	0	0	0	0	0	0	0	0	0	0	0	0	0	0
ENSMUSG00000017724	Etv4	ets_variant_4	GO:0050896|GO:0001071|GO:0005623|GO:0009987|GO:0005488|GO:0032502|GO:0008152|GO:0040011|GO:0003700|GO:0043227|GO:0019222|GO:0009653|GO:0071704|GO:0048523|GO:0043229|GO:0009893|GO:0009605|GO:0050794|GO:0006807|GO:0009058|GO:0005622|GO:0016043|GO:0048856|GO:0005515|GO:0044237|GO:0050793|GO:0008283|GO:0097159|GO:0035295|GO:0008285|GO:0046483|GO:0009888|GO:0000981|GO:1901360|GO:0044249|GO:0048732|GO:…	response to stimulus|nucleic acid binding transcription factor activity|cell|cellular process|binding|developmental process|metabolic process|locomotion|transcription factor activity, sequence-specific DNA binding|membrane-bounded organelle|regulation of metabolic process|anatomical structure morphogenesis|organic substance metabolic process|negative regulation of cellular process|intracellular o…	K15592	ets translocation variant 4[-]	mmu05202	Transcriptional misregulation in cancer - Mus musculus (mouse)	11:101769742-101785371:-	1.85853	2.67219	2.92695	1.52404	1.06774	2.00743	1.55025	1.04501	0.66936	260	327	361	161	105	206	154	106	71
ENSMUSG00000009356	Lpo	lactoperoxidase	GO:0016209|GO:0050896|GO:0005623|GO:0009987|GO:0005576|GO:0005488|GO:0003824|GO:0016020|GO:0008152|GO:0051707|GO:0009607|GO:0004601|GO:0043227|GO:0005886|GO:0071704|GO:0009605|GO:0005622|GO:0071944|GO:0006950|GO:0016491|GO:0051716|GO:0005615|GO:0051606|GO:1903561|GO:0044237|GO:0097159|GO:0070062|GO:0009410|GO:0006979|GO:0005737|GO:0006952|GO:0016684|GO:0055114|GO:0036393|GO:0098542|GO:0043207|GO:…	antioxidant activity|response to stimulus|cell|cellular process|extracellular region|binding|catalytic activity|membrane|metabolic process|response to other organism|response to biotic stimulus|peroxidase activity|membrane-bounded organelle|plasma membrane|organic substance metabolic process|response to external stimulus|intracellular|cell periphery|response to stress|oxidoreductase activity|cell…	K12550	lactoperoxidase[1.11.1.7]	mmu04970	Salivary secretion - Mus musculus (mouse)	11:87806428-87828289:-	11.6049	9.45476	12.612	7.09285	11.2052	7.9639	3.51255	7.47748	3.06454	884	630	847	408	600	445	190	413	177
ENSMUSG00000009350	Mpo	myeloperoxidase	GO:0016209|GO:0050896|GO:0005623|GO:0009987|GO:0005576|GO:0005488|GO:0003824|GO:0002376|GO:0032502|GO:0008152|GO:0040007|GO:0051707|GO:0009607|GO:0004601|GO:0043227|GO:0071704|GO:0043229|GO:0009605|GO:0009058|GO:0005622|GO:0043167|GO:0097367|GO:0012505|GO:0016043|GO:0006950|GO:0016491|GO:0051716|GO:0005615|GO:0045926|GO:1903561|GO:0044237|GO:0097006|GO:0040008|GO:0009056|GO:0097159|GO:0070062|GO:…	antioxidant activity|response to stimulus|cell|cellular process|extracellular region|binding|catalytic activity|immune system process|developmental process|metabolic process|growth|response to other organism|response to biotic stimulus|peroxidase activity|membrane-bounded organelle|organic substance metabolic process|intracellular organelle|response to external stimulus|biosynthetic process|intra…	K10789	myeloperoxidase[1.11.2.2]	mmu05202|mmu04145|mmu00983|mmu05221	Transcriptional misregulation in cancer - Mus musculus (mouse)|Phagosome - Mus musculus (mouse)|Drug metabolism - other enzymes - Mus musculus (mouse)|Acute myeloid leukemia - Mus musculus (mouse)	11:87793581-87804413:+	0	0	0.0410063	0	0	0.0739307	0	0	0	0	0	4	0	0	6	0	0	0
ENSMUSG00000015474	Ppt2	palmitoyl_protein_thioesterase_2	GO:0005623|GO:0005576|GO:0003824|GO:0008152|GO:0043227|GO:0016787|GO:0071704|GO:0043229|GO:0005622|GO:1903561|GO:0070062|GO:0016788|GO:0005737|GO:0098599|GO:0031982|GO:0043231|GO:0043412|GO:0016790|GO:0008474|GO:0005773|GO:0000323|GO:0098734|GO:0005764	cell|extracellular region|catalytic activity|metabolic process|membrane-bounded organelle|hydrolase activity|organic substance metabolic process|intracellular organelle|intracellular|extracellular vesicle|extracellular exosome|hydrolase activity, acting on ester bonds|cytoplasm|palmitoyl hydrolase activity|vesicle|intracellular membrane-bounded organelle|macromolecule modification|thiolester hydr…	K01074	palmitoyl-protein thioesterase[3.1.2.22]	mmu01100|mmu04142|mmu01212|mmu00062	Metabolic pathways - Mus musculus (mouse)|Lysosome - Mus musculus (mouse)|Fatty acid metabolism - Mus musculus (mouse)|Fatty acid elongation - Mus musculus (mouse)	17:34616662-34628510:-	5.24784	5.1301	6.54426	5.22199	4.46446	5.73145	4.05207	3.60854	3.88337	704	602	774	529	421	564	386	351	395
ENSMUSG00000011267	Zfp296	zinc_finger_protein_296	GO:0000988|GO:0005623|GO:0009987|GO:0005488|GO:0008152|GO:0043227|GO:0019222|GO:0071704|GO:0048523|GO:0043229|GO:0050794|GO:0006807|GO:0009058|GO:0005622|GO:0043167|GO:0009892|GO:0005515|GO:0044237|GO:0000989|GO:0097159|GO:0046483|GO:1901360|GO:0031324|GO:0009890|GO:0044249|GO:0043169|GO:0003676|GO:0006725|GO:0006139|GO:0051171|GO:0043231|GO:0031323|GO:0001076|GO:0005634|GO:0010468|GO:0016070|GO:…	transcription factor activity, protein binding|cell|cellular process|binding|metabolic process|membrane-bounded organelle|regulation of metabolic process|organic substance metabolic process|negative regulation of cellular process|intracellular organelle|regulation of cellular process|nitrogen compound metabolic process|biosynthetic process|intracellular|ion binding|negative regulation of metaboli…	-	-	-	-	7:19577287-19580656:+	1.47906	1.23563	1.00012	1.80797	0.606946	1.47348	2.04283	0.66688	0.862818	52	38	31	48	15	38	51	17	23
ENSMUSG00000078816	Prkcg	protein_kinase_C_gamma	GO:0050896|GO:0030054|GO:0005623|GO:0009987|GO:0048511|GO:0023052|GO:0045202|GO:0005488|GO:0003824|GO:0016020|GO:0007610|GO:0032502|GO:0008152|GO:0042752|GO:0043227|GO:0005911|GO:0019222|GO:0005886|GO:0071704|GO:0048523|GO:0043229|GO:0016740|GO:0097060|GO:0009893|GO:0009605|GO:0050794|GO:0006807|GO:0005622|GO:0043167|GO:0044708|GO:0097367|GO:0071944|GO:0016043|GO:0042995|GO:0009892|GO:0006950|GO:…	response to stimulus|cell junction|cell|cellular process|rhythmic process|signaling|synapse|binding|catalytic activity|membrane|behavior|developmental process|metabolic process|regulation of circadian rhythm|membrane-bounded organelle|cell-cell junction|regulation of metabolic process|plasma membrane|organic substance metabolic process|negative regulation of cellular process|intracellular organel…	K19663	classical protein kinase C gamma type[2.7.11.13]	mmu05200|mmu04010|mmu05163|mmu05170|mmu04014|mmu04015|mmu05205|mmu04510|mmu04020|mmu05225|mmu05161|mmu04150|mmu04310|mmu04921|mmu04723|mmu04270|mmu05206|mmu04728|mmu04726|mmu04750|mmu04071|mmu04650|mmu04670|mmu04919|mmu04724|mmu04725|mmu04066|mmu04928|mmu05146|mmu04972|mmu04925|mmu04916|mmu05231|mmu04070|mmu04713|mmu05032|mmu04727|mmu04911|mmu04666|mmu04012|mmu04540|mmu01521|mmu04970|mmu05214|mmu…	Pathways in cancer - Mus musculus (mouse)|MAPK signaling pathway - Mus musculus (mouse)|Human cytomegalovirus infection - Mus musculus (mouse)|Human immunodeficiency virus 1 infection - Mus musculus (mouse)|Ras signaling pathway - Mus musculus (mouse)|Rap1 signaling pathway - Mus musculus (mouse)|Proteoglycans in cancer - Mus musculus (mouse)|Focal adhesion - Mus musculus (mouse)|Calcium signalin…	7:3289179-3331099:+	0.202547	0.275653	0.142223	0.140497	0.2607	0.328714	0.325977	0.146321	0.254412	21	25	13	11	19	25	24	11	20
ENSMUSG00000078817	Nlrp12	NLR_family_pyrin_domain_containing_12	GO:0050896|GO:0005623|GO:0009987|GO:0023052|GO:0005488|GO:0002376|GO:0008152|GO:0040011|GO:1903828|GO:0019222|GO:0023051|GO:0071704|GO:0048523|GO:0051050|GO:0050900|GO:0048870|GO:0009893|GO:0009605|GO:0050794|GO:0006807|GO:0009058|GO:0005622|GO:0043167|GO:0097367|GO:0051641|GO:0009892|GO:0006950|GO:0051716|GO:0051051|GO:0005515|GO:0044237|GO:0036094|GO:0023057|GO:1903829|GO:0097159|GO:0006793|GO:…	response to stimulus|cell|cellular process|signaling|binding|immune system process|metabolic process|locomotion|negative regulation of cellular protein localization|regulation of metabolic process|regulation of signaling|organic substance metabolic process|negative regulation of cellular process|positive regulation of transport|leukocyte migration|cell motility|positive regulation of metabolic pr…	K20865	NACHT, LRR and PYD domains-containing protein 12[-]	mmu04621	NOD-like receptor signaling pathway - Mus musculus (mouse)	7:3218784-3249740:-	0	0	0	0	0	0.0371234	0.0127799	0	0	0	0	0	0	0	6	2	0	0
ENSMUSG00000078815	Cacng6	calcium_channel_voltage_dependent_gamma_subunit_6	GO:0005215|GO:0009987|GO:0016020|GO:0031224|GO:0050794|GO:0022857|GO:0006810|GO:0022891|GO:0055085|GO:0016021|GO:0034765|GO:0034220|GO:0006811|GO:0043269|GO:0015267|GO:0015075|GO:0008324|GO:0098655|GO:0006812|GO:0005216|GO:0022890|GO:0030001|GO:0005244|GO:0005261|GO:0046873|GO:0005262|GO:0070588|GO:0006816|GO:0015085	transporter activity|cellular process|membrane|intrinsic component of membrane|regulation of cellular process|transmembrane transporter activity|transport|substrate-specific transmembrane transporter activity|transmembrane transport|integral component of membrane|regulation of ion transmembrane transport|ion transmembrane transport|ion transport|regulation of ion transport|channel activity|ion tr…	K04871	voltage-dependent calcium channel gamma-6[-]	mmu04010|mmu04921|mmu04261|mmu05414|mmu05410|mmu04260|mmu05412	MAPK signaling pathway - Mus musculus (mouse)|Oxytocin signaling pathway - Mus musculus (mouse)|Adrenergic signaling in cardiomyocytes - Mus musculus (mouse)|Dilated cardiomyopathy (DCM) - Mus musculus (mouse)|Hypertrophic cardiomyopathy (HCM) - Mus musculus (mouse)|Cardiac muscle contraction - Mus musculus (mouse)|Arrhythmogenic right ventricular cardiomyopathy (ARVC) - Mus musculus (mouse)	7:3424195-3435667:+	0.61271	0.610655	1.01572	0.228852	0.0894055	0	0.951365	0.130009	0.103607	39	34	57	11	4	0	43	6	5
ENSMUSG00000078812	Eif5a	eukaryotic_translation_initiation_factor_5A	GO:0050896|GO:0005623|GO:0009987|GO:0005576|GO:0005488|GO:0016020|GO:0032502|GO:0008152|GO:0043227|GO:0005789|GO:0031090|GO:0019222|GO:0071704|GO:0048523|GO:0043229|GO:0044297|GO:0009893|GO:0050794|GO:0006807|GO:0009058|GO:0005622|GO:0051641|GO:0012505|GO:0016043|GO:0042995|GO:0005642|GO:0051716|GO:0048856|GO:0005515|GO:1903561|GO:0044237|GO:0050793|GO:0042175|GO:0008283|GO:0097159|GO:0070062|GO:…	response to stimulus|cell|cellular process|extracellular region|binding|membrane|developmental process|metabolic process|membrane-bounded organelle|endoplasmic reticulum membrane|organelle membrane|regulation of metabolic process|organic substance metabolic process|negative regulation of cellular process|intracellular organelle|cell body|positive regulation of metabolic process|regulation of cell…	-	-	-	-	11:69916714-69921958:-	83.9776	82.1457	94.4765	100.93	90.4775	90.7447	94.3555	61.6175	70.9265	8840	7564	8768	8023	6695	7007	7053	4703	5661
ENSMUSG00000015478	Rnf5	ring_finger_protein_5	GO:0050896|GO:0005623|GO:0009987|GO:0005488|GO:0003824|GO:0032991|GO:0016020|GO:0008152|GO:0051707|GO:0009607|GO:0031224|GO:0043227|GO:0005789|GO:0031090|GO:0019222|GO:0071704|GO:0048523|GO:0043229|GO:0016740|GO:0016874|GO:0009605|GO:0050794|GO:0005622|GO:0043167|GO:0012505|GO:0016043|GO:0009892|GO:0006950|GO:0051716|GO:0043234|GO:0006914|GO:0005515|GO:0044237|GO:0042175|GO:0009056|GO:0033554|GO:…	response to stimulus|cell|cellular process|binding|catalytic activity|macromolecular complex|membrane|metabolic process|response to other organism|response to biotic stimulus|intrinsic component of membrane|membrane-bounded organelle|endoplasmic reticulum membrane|organelle membrane|regulation of metabolic process|organic substance metabolic process|negative regulation of cellular process|intrace…	K10666	E3 ubiquitin-protein ligase RNF5[2.3.2.27]	mmu04141	Protein processing in endoplasmic reticulum - Mus musculus (mouse)	17:34601091-34603690:-	27.8195	31.5268	28.9767	28.0036	31.688	29.9489	30.529	25.2525	27.5284	1726	1711	1585	1312	1382	1363	1345	1136	1295
ENSMUSG00000078810	Gp6	glycoprotein_6_platelet_	GO:0050896|GO:0005623|GO:0005576|GO:0005488|GO:0016020|GO:0031224|GO:0043227|GO:0005886|GO:0009986|GO:0071944|GO:0006950|GO:0005515|GO:1903561|GO:0070062|GO:0009611|GO:0097197|GO:0005887|GO:0031982|GO:0031226|GO:0032403|GO:0050878|GO:0016021|GO:0007599|GO:0042060|GO:0007596|GO:0005518	response to stimulus|cell|extracellular region|binding|membrane|intrinsic component of membrane|membrane-bounded organelle|plasma membrane|cell surface|cell periphery|response to stress|protein binding|extracellular vesicle|extracellular exosome|response to wounding|tetraspanin-enriched microdomain|integral component of plasma membrane|vesicle|intrinsic component of plasma membrane|protein comple…	K06264	platelet glycoprotein VI[-]	mmu04611|mmu04512	Platelet activation - Mus musculus (mouse)|ECM-receptor interaction - Mus musculus (mouse)	7:4363965-4397744:-	0.0633646	0.00804666	0	0.0559451	0.0600956	0.0479951	0.0396628	0.0582634	0.00928994	9	1	0	6	6	5	4	6	1
ENSMUSG00000099758	Gm10830	predicted_gene_10830	-	-	-	-	-	-	15:103102237-103105069:+	0	0	0	0	0	0	0	0	0	0	0	0	0	0	0	0	0	0
ENSMUSG00000099759	1700030C10Rik	RIKEN_cDNA_1700030C10_gene	-	-	-	-	-	-	12:20804381-20815779:-	0.852803	0.974937	0.597463	2.02617	0	1.6755	1.27163	1.34912	1.81944	34	34	21	61	0	49	36	39	55
ENSMUSG00000046323	Dppa3	developmental_pluripotency_associated_3	GO:0005623|GO:0009987|GO:0005488|GO:0032502|GO:0008152|GO:0043227|GO:0019222|GO:0071704|GO:0048523|GO:0043229|GO:0050794|GO:0006807|GO:0005622|GO:0016043|GO:0009892|GO:0048856|GO:0005515|GO:0044237|GO:0032259|GO:0046483|GO:0005737|GO:1901360|GO:0031324|GO:0070988|GO:0051301|GO:0080111|GO:0042393|GO:0006725|GO:0006139|GO:0051171|GO:0043231|GO:0006996|GO:0031323|GO:0007275|GO:0005634|GO:1901536|GO:…	cell|cellular process|binding|developmental process|metabolic process|membrane-bounded organelle|regulation of metabolic process|organic substance metabolic process|negative regulation of cellular process|intracellular organelle|regulation of cellular process|nitrogen compound metabolic process|intracellular|cellular component organization|negative regulation of metabolic process|anatomical struc…	-	-	-	-	6:122626410-122630272:+	0.146343	0.167328	0.553351	0.129244	0.138786	0.465577	0.68706	0	0	3	3	10	2	2	7	10	0	0
ENSMUSG00000099751	1700022A22Rik	RIKEN_cDNA_1700022A22_gene	-	-	-	-	-	-	15:46324559-46373907:+	0	0	0	0	0	0	0	0	0	0	0	0	0	0	0	0	0	0
ENSMUSG00000099752	Gm29018	predicted_gene_29018	-	-	-	-	-	-	1:59014224-59059481:+	0	0	0	0	0	0	0	0	0	0	0	0	0	0	0	0	0	0
ENSMUSG00000099754	Vmn1r-ps34	vomeronasal_1_receptor_pseudogene_34	-	-	-	-	-	-	6:90242272-90243214:+	0	0	0	0	0	0	0	0	0	0	0	0	0	0	0	0	0	0
ENSMUSG00000099755	Gm21114	predicted_gene_21114	-	-	-	-	-	-	Y:67339176-67339871:-	0	0	0	0	0	0	0	0	0	0	0	0	0	0	0	0	0	0
ENSMUSG00000099756	Gm28763	predicted_gene_28763	-	-	-	-	-	-	Y:32557996-32558442:-	0	0	0	0	0	0	0	0	0	0	0	0	0	0	0	0	0	0
ENSMUSG00000099757	BE692007	expressed_sequence_BE692007	-	-	-	-	-	-	19:11470166-11484578:-	0.161837	0.237872	0.33216	0.60211	0.405637	0.84047	0.835656	0.860908	0.467534	21	27	38	59	37	80	77	81	46
ENSMUSG00000097004	4731419I09Rik	RIKEN_cDNA_4731419I09_gene	-	-	-	-	-	-	3:89337850-89347831:+	0.15432	0	0.0175083	0.0204301	0.17562	0.126233	0.195586	0.127704	0.10177	10	0	1	1	8	6	9	6	5
ENSMUSG00000050296	Abca12	ATP_binding_cassette_sub_family_A_ABC1_member_12	GO:0005215|GO:0005623|GO:0009987|GO:0005488|GO:0003824|GO:0016020|GO:0032502|GO:0008152|GO:0031224|GO:0043227|GO:0031090|GO:0016787|GO:0005886|GO:0043229|GO:0051050|GO:0050794|GO:0005622|GO:0043167|GO:0097367|GO:0051641|GO:0071944|GO:0012505|GO:0016043|GO:0048856|GO:0005515|GO:0036094|GO:0022857|GO:1903829|GO:0097159|GO:0035295|GO:0006810|GO:0031424|GO:0009888|GO:0005737|GO:0048871|GO:0042592|GO:…	transporter activity|cell|cellular process|binding|catalytic activity|membrane|developmental process|metabolic process|intrinsic component of membrane|membrane-bounded organelle|organelle membrane|hydrolase activity|plasma membrane|intracellular organelle|positive regulation of transport|regulation of cellular process|intracellular|ion binding|carbohydrate derivative binding|cellular localization…	K05646	ATP-binding cassette, subfamily A (ABC1), member 12[-]	mmu02010	ABC transporters - Mus musculus (mouse)	1:71242276-71414910:-	3.98426	2.25535	1.76892	0.532729	4.48027	3.14776	1.81985	11.4612	8.44176	1446	716	566	146	1143	838	469	3016	2323
ENSMUSG00000075165	Olfr1105	olfactory_receptor_1105	GO:0050896|GO:0005623|GO:0009987|GO:0023052|GO:0005488|GO:0004871|GO:0016020|GO:0031224|GO:0005886|GO:0050794|GO:0038023|GO:0071944|GO:0005549|GO:0051716|GO:0004872|GO:0051606|GO:0007154|GO:0005887|GO:0007165|GO:0050906|GO:0050877|GO:0009593|GO:0031226|GO:0004888|GO:0016021|GO:0050907|GO:0004930|GO:0007186|GO:0007600|GO:0004984|GO:0050911|GO:0007606|GO:0007608	response to stimulus|cell|cellular process|signaling|binding|signal transducer activity|membrane|intrinsic component of membrane|plasma membrane|regulation of cellular process|signaling receptor activity|cell periphery|odorant binding|cellular response to stimulus|receptor activity|detection of stimulus|cell communication|integral component of plasma membrane|signal transduction|detection of stim…	-	-	-	-	2:87033281-87034219:-	0	0	0	0	0	0	0	0	0	0	0	0	0	0	0	0	0	0
ENSMUSG00000050295	Foxc1	forkhead_box_C1	GO:0022414|GO:0050896|GO:0001071|GO:0005623|GO:0009987|GO:0048511|GO:0023052|GO:0005488|GO:0000003|GO:0002376|GO:0032991|GO:0032502|GO:0008152|GO:0040007|GO:0040011|GO:0003700|GO:0048646|GO:0043227|GO:0019222|GO:0009653|GO:0071704|GO:0002684|GO:0048523|GO:0043229|GO:0048870|GO:0009893|GO:0050794|GO:0000785|GO:0006807|GO:0009058|GO:0005622|GO:0048609|GO:0016043|GO:0003006|GO:0044702|GO:0022602|GO:…	reproductive process|response to stimulus|nucleic acid binding transcription factor activity|cell|cellular process|rhythmic process|signaling|binding|reproduction|immune system process|macromolecular complex|developmental process|metabolic process|growth|locomotion|transcription factor activity, sequence-specific DNA binding|anatomical structure formation involved in morphogenesis|membrane-bounde…	-	-	-	-	13:31806691-31810643:+	0	0	0.024968	0.0728874	0	0.0300119	0.0310009	0.015176	0.014526	0	0	2	5	0	2	2	1	1
ENSMUSG00000093509	Obox3-ps3	oocyte_specific_homeobox_3_pseudogene_3	-	-	-	-	-	-	7:14931636-14933238:-	0	0	0	0	0	0	0	0	0	0	0	0	0	0	0	0	0	0
ENSMUSG00000075164	Olfr1106	olfactory_receptor_1106	GO:0050896|GO:0005623|GO:0009987|GO:0023052|GO:0005488|GO:0004871|GO:0016020|GO:0031224|GO:0005886|GO:0050794|GO:0038023|GO:0071944|GO:0005549|GO:0051716|GO:0004872|GO:0051606|GO:0007154|GO:0005887|GO:0007165|GO:0050906|GO:0050877|GO:0009593|GO:0031226|GO:0004888|GO:0016021|GO:0050907|GO:0004930|GO:0007186|GO:0007600|GO:0004984|GO:0050911|GO:0007606|GO:0007608	response to stimulus|cell|cellular process|signaling|binding|signal transducer activity|membrane|intrinsic component of membrane|plasma membrane|regulation of cellular process|signaling receptor activity|cell periphery|odorant binding|cellular response to stimulus|receptor activity|detection of stimulus|cell communication|integral component of plasma membrane|signal transduction|detection of stim…	K04257	olfactory receptor[-]	mmu04740	Olfactory transduction - Mus musculus (mouse)	2:87048296-87049234:-	0	0	0	0	0	0	0	0	0	0	0	0	0	0	0	0	0	0
ENSMUSG00000093507	Gm20627	predicted_gene_20627	-	-	-	-	-	-	3:96254619-96256277:-	0.153993	0.105631	0.34932	0.0407734	0.525762	0.29391	0.1735	0.127412	0	5	3	10	1	12	7	4	3	0
ENSMUSG00000093504	Vmn1r-ps24	vomeronasal_1_receptor_pseudogene_24	-	-	-	-	-	-	6:66753380-66754279:-	0	0	0	0	0	0	0	0	0	0	0	0	0	0	0	0	0	0
ENSMUSG00000093503	Vmn2r-ps4	vomeronasal_2_receptor_pseudogene_4	-	-	-	-	-	-	3:64328660-64332853:+	0	0	0	0	0	0	0	0	0	0	0	0	0	0	0	0	0	0
ENSMUSG00000093502	Gm20700	predicted_gene_20700	-	-	-	-	-	-	5:48590889-48599994:+	0	0	0	0	0	0	0	0	0	0	0	0	0	0	0	0	0	0
ENSMUSG00000093501	Vmn1r22	vomeronasal_1_receptor_22	GO:0050896|GO:0005623|GO:0009987|GO:0023052|GO:0005488|GO:0004871|GO:0016020|GO:0031224|GO:0005886|GO:0050794|GO:0038023|GO:0071944|GO:0005549|GO:0051716|GO:0004872|GO:0007154|GO:0005887|GO:0007165|GO:0005550|GO:0031226|GO:0004888|GO:0010033|GO:0016021|GO:0004930|GO:0019236|GO:0007186|GO:0016503	response to stimulus|cell|cellular process|signaling|binding|signal transducer activity|membrane|intrinsic component of membrane|plasma membrane|regulation of cellular process|signaling receptor activity|cell periphery|odorant binding|cellular response to stimulus|receptor activity|cell communication|integral component of plasma membrane|signal transduction|pheromone binding|intrinsic component o…	-	-	-	-	6:57899959-57901054:-	0	0	0	0	0	0	0	0	0	0	0	0	0	0	0	0	0	0
ENSMUSG00000050299	Gm9843	predicted_gene_9843	GO:0005623|GO:0009987|GO:0005198|GO:0005488|GO:0032991|GO:0008152|GO:0071704|GO:0043229|GO:0006807|GO:0009058|GO:0005622|GO:0003735|GO:0005515|GO:0044237|GO:0005737|GO:0044249|GO:0019538|GO:0030529|GO:0005840|GO:0044267|GO:0034645|GO:0009059|GO:0006518|GO:0010467|GO:0043043|GO:0006412	cell|cellular process|structural molecule activity|binding|macromolecular complex|metabolic process|organic substance metabolic process|intracellular organelle|nitrogen compound metabolic process|biosynthetic process|intracellular|structural constituent of ribosome|protein binding|cellular metabolic process|cytoplasm|cellular biosynthetic process|protein metabolic process|intracellular ribonucleo…	-	-	-	-	16:76403209-76403712:-	316.457	330.483	342.882	387.284	407.319	361.021	327.704	242.458	305.88	3665	3348	3501	3387	3316	3067	2695	2036	2686
ENSMUSG00000075166	Olfr1104	olfactory_receptor_1104	GO:0050896|GO:0005623|GO:0009987|GO:0023052|GO:0005488|GO:0004871|GO:0016020|GO:0031224|GO:0005886|GO:0050794|GO:0038023|GO:0071944|GO:0005549|GO:0051716|GO:0004872|GO:0051606|GO:0007154|GO:0005887|GO:0007165|GO:0050906|GO:0050877|GO:0009593|GO:0031226|GO:0004888|GO:0016021|GO:0050907|GO:0004930|GO:0007186|GO:0007600|GO:0004984|GO:0050911|GO:0007606|GO:0007608	response to stimulus|cell|cellular process|signaling|binding|signal transducer activity|membrane|intrinsic component of membrane|plasma membrane|regulation of cellular process|signaling receptor activity|cell periphery|odorant binding|cellular response to stimulus|receptor activity|detection of stimulus|cell communication|integral component of plasma membrane|signal transduction|detection of stim…	K04257	olfactory receptor[-]	mmu04740	Olfactory transduction - Mus musculus (mouse)	2:87021610-87022542:-	0	0	0	0	0	0	0	0	0	0	0	0	0	0	0	0	0	0
ENSMUSG00000097619	4833422M21Rik	RIKEN_cDNA_4833422M21_gene	-	-	-	-	-	-	15:96231870-96254684:-	0	0	0	0	0	0	0	0	0.0595511	0	0	0	0	0	0	0	0	4
ENSMUSG00000097618	Gm26507	predicted_gene_26507	-	-	-	-	-	-	18:58210252-58221885:+	0	0	0	0	0	0	0	0	0	0	0	0	0	0	0	0	0	0
ENSMUSG00000097617	Gm10687	predicted_gene_10687	-	-	-	-	-	-	9:44123768-44134485:-	0	0.030125	0	0.0348957	0.0749834	0.215613	0	0	0.0347796	0	1	0	1	2	6	0	0	1
ENSMUSG00000097616	1110019D14Rik	RIKEN_cDNA_1110019D14_gene	-	-	-	-	-	-	6:13871526-14044385:+	1.91742	2.05326	1.18378	2.08919	2.2443	1.88601	1.91407	2.10885	2.17672	79	74	43	65	65	57	56	63	68
ENSMUSG00000097615	Gm2061	predicted_gene_2061	-	-	-	-	-	-	1:185447116-185455568:-	2.64797	1.13519	1.66265	0.187865	2.53373	1.35371	0.532709	3.21724	2.78558	168	63	93	9	113	63	24	148	134
ENSMUSG00000097614	Gm26508	predicted_gene_26508	-	-	-	-	-	-	11:119077573-119081865:+	0	0	0	0	0	0	0	0	0	0	0	0	0	0	0	0	0	0
ENSMUSG00000097613	Gm17597	predicted_gene_17597	-	-	-	-	-	-	15:81800791-81802613:-	0	0.0446067	0	0.206736	0	0.0532004	0	0	0	0	1	0	4	0	1	0	0	0
ENSMUSG00000097610	A930012L18Rik	RIKEN_cDNA_A930012L18_gene	-	-	-	-	-	-	18:44661665-44676271:+	0	0	0.0176459	0.102975	0.0221329	0.0212003	0.0219101	0.0429028	0.0410239	0	0	1	5	1	1	1	2	2
ENSMUSG00000075163	Olfr1107	olfactory_receptor_1107	GO:0050896|GO:0005623|GO:0009987|GO:0023052|GO:0005488|GO:0004871|GO:0016020|GO:0031224|GO:0005886|GO:0050794|GO:0038023|GO:0071944|GO:0005549|GO:0051716|GO:0004872|GO:0051606|GO:0007154|GO:0005887|GO:0007165|GO:0050906|GO:0050877|GO:0009593|GO:0031226|GO:0004888|GO:0016021|GO:0050907|GO:0004930|GO:0007186|GO:0007600|GO:0004984|GO:0050911|GO:0007606|GO:0007608	response to stimulus|cell|cellular process|signaling|binding|signal transducer activity|membrane|intrinsic component of membrane|plasma membrane|regulation of cellular process|signaling receptor activity|cell periphery|odorant binding|cellular response to stimulus|receptor activity|detection of stimulus|cell communication|integral component of plasma membrane|signal transduction|detection of stim…	K04257	olfactory receptor[-]	mmu04740	Olfactory transduction - Mus musculus (mouse)	2:87071194-87072132:-	0	0	0	0	0	0	0	0	0	0	0	0	0	0	0	0	0	0
ENSMUSG00000041138	Nme8	NME_NM23_family_member_8	GO:0022414|GO:0050896|GO:0005623|GO:0009987|GO:0005488|GO:0000003|GO:0003824|GO:0032991|GO:0032502|GO:0008152|GO:0040011|GO:0048646|GO:0043227|GO:0009653|GO:0071704|GO:0043229|GO:0016740|GO:0048870|GO:0050794|GO:0006807|GO:0009058|GO:0005929|GO:0005622|GO:0048609|GO:0016043|GO:0042995|GO:0006950|GO:0044702|GO:0051716|GO:0043234|GO:0048856|GO:0005515|GO:0044237|GO:0019953|GO:0019725|GO:0006793|GO:…	reproductive process|response to stimulus|cell|cellular process|binding|reproduction|catalytic activity|macromolecular complex|developmental process|metabolic process|locomotion|anatomical structure formation involved in morphogenesis|membrane-bounded organelle|anatomical structure morphogenesis|organic substance metabolic process|intracellular organelle|transferase activity|cell motility|regulat…	-	-	-	-	13:19645078-19697794:-	0	0	0	0	0	0	0	0	0.0242181	0	0	0	0	0	0	0	0	1
ENSMUSG00000041130	Zfp598	zinc_finger_protein_598	GO:0005488|GO:0043167|GO:0005515|GO:0097159|GO:0043169|GO:0003676|GO:0003723|GO:0046872|GO:0046914|GO:0044822|GO:0008270	binding|ion binding|protein binding|organic cyclic compound binding|cation binding|nucleic acid binding|RNA binding|metal ion binding|transition metal ion binding|poly(A) RNA binding|zinc ion binding	-	-	-	-	17:24669752-24682015:+	23.4013	27.0249	26.7084	20.1686	23.8515	21.5388	26.0918	25.6076	24.1563	1767	1785	1778	1150	1266	1193	1399	1402	1383
ENSMUSG00000041133	Smc1a	structural_maintenance_of_chromosomes_1A	GO:0022414|GO:0050896|GO:0005623|GO:0009987|GO:0023052|GO:0005488|GO:0000003|GO:0032991|GO:0032502|GO:0008152|GO:0043227|GO:0019222|GO:0071704|GO:0048523|GO:0043229|GO:0051321|GO:0050794|GO:0006807|GO:0009058|GO:0005622|GO:0043167|GO:0097367|GO:0016043|GO:0009892|GO:0006950|GO:0044702|GO:0051716|GO:0098727|GO:0043234|GO:0005515|GO:0044237|GO:0036094|GO:0097159|GO:0007059|GO:0008278|GO:0033554|GO:…	reproductive process|response to stimulus|cell|cellular process|signaling|binding|reproduction|macromolecular complex|developmental process|metabolic process|membrane-bounded organelle|regulation of metabolic process|organic substance metabolic process|negative regulation of cellular process|intracellular organelle|meiotic cell cycle|regulation of cellular process|nitrogen compound metabolic proc…	K06636	structural maintenance of chromosome 1[-]	mmu04110|mmu04114	Cell cycle - Mus musculus (mouse)|Oocyte meiosis - Mus musculus (mouse)	X:152016428-152062694:+	12.4373	13.5798	12.8471	15.9278	13.005	13.7148	14.4909	13.3014	12.2616	2004	1914	1825	1938	1473	1621	1658	1554	1498
ENSMUSG00000041132	N4bp2l1	NEDD4_binding_protein_2_like_1	-	-	-	-	-	-	5:150571644-150597188:-	0.78324	0.830037	0.901361	1.02207	0.780769	1.41847	1.05469	0.890983	0.912348	137	127	139	135	96	182	131	113	121
ENSMUSG00000041135	Ripk2	receptor_TNFRSF_interacting_serine_threonine_kinase_2	GO:0050896|GO:0005623|GO:0009987|GO:0023052|GO:0005488|GO:0003824|GO:0002376|GO:0032991|GO:0032502|GO:0008152|GO:0051707|GO:0009607|GO:0043227|GO:0006955|GO:0007155|GO:0019222|GO:0023051|GO:0071704|GO:0002684|GO:0043229|GO:0016740|GO:0009893|GO:0009605|GO:0050794|GO:0006807|GO:0009058|GO:0005622|GO:0043167|GO:0097367|GO:0006950|GO:0051716|GO:0043234|GO:0002253|GO:0048856|GO:0005515|GO:0044237|GO:…	response to stimulus|cell|cellular process|signaling|binding|catalytic activity|immune system process|macromolecular complex|developmental process|metabolic process|response to other organism|response to biotic stimulus|membrane-bounded organelle|immune response|cell adhesion|regulation of metabolic process|regulation of signaling|organic substance metabolic process|positive regulation of immune …	K08846	receptor-interacting serine/threonine-protein kinase 2[2.7.11.1]	mmu04621|mmu05152|mmu04722	NOD-like receptor signaling pathway - Mus musculus (mouse)|Tuberculosis - Mus musculus (mouse)|Neurotrophin signaling pathway - Mus musculus (mouse)	4:16122733-16163647:-	3.00571	3.49282	2.99294	4.33502	4.96736	4.11108	4.30265	2.90039	4.55289	303	308	266	330	352	304	308	212	348
ENSMUSG00000041134	Cyyr1	cysteine_and_tyrosine_rich_protein_1	GO:0016020|GO:0031224|GO:0016021	membrane|intrinsic component of membrane|integral component of membrane	-	-	-	-	16:85421533-85553397:-	0.218112	0.280514	0.283477	0.57768	0.342605	0.873449	0.262365	0.526426	0.497424	48	54	55	96	53	141	41	84	83
ENSMUSG00000027409	1700020A23Rik	RIKEN_cDNA_1700020A23_gene	GO:0016020|GO:0031224|GO:0016021	membrane|intrinsic component of membrane|integral component of membrane	-	-	-	-	2:130405259-130406074:+	0	0	0	0	0	0	0.0345573	0	0	0	0	0	0	0	0	1	0	0
ENSMUSG00000016921	Srsf6	serine_arginine_rich_splicing_factor_6	GO:0050896|GO:0005623|GO:0009987|GO:0005488|GO:0032502|GO:0008152|GO:0043227|GO:0019222|GO:0009653|GO:0071704|GO:0048523|GO:0043229|GO:0050794|GO:0006807|GO:0005622|GO:0016043|GO:0009892|GO:0006950|GO:0048856|GO:0005515|GO:0044237|GO:0036094|GO:0050793|GO:0008283|GO:0097159|GO:0045595|GO:0035295|GO:0046483|GO:0009611|GO:0009888|GO:1901360|GO:0031324|GO:0008219|GO:0060501|GO:0050673|GO:0008284|GO:…	response to stimulus|cell|cellular process|binding|developmental process|metabolic process|membrane-bounded organelle|regulation of metabolic process|anatomical structure morphogenesis|organic substance metabolic process|negative regulation of cellular process|intracellular organelle|regulation of cellular process|nitrogen compound metabolic process|intracellular|cellular component organization|n…	K12893	splicing factor, arginine/serine-rich 4/5/6[-]	mmu05168|mmu03040	Herpes simplex infection - Mus musculus (mouse)|Spliceosome - Mus musculus (mouse)	2:162931528-162937121:+	21.848	24.9766	23.7801	28.5323	29.1592	31.0847	30.5173	23.653	26.5568	3688	3688	3539	3637	3460	3849	3658	2895	3399
ENSMUSG00000027408	Cpxm1	carboxypeptidase_X_1_M14_family_	GO:0005576|GO:0005488|GO:0003824|GO:0008152|GO:0016787|GO:0071704|GO:0043167|GO:0005615|GO:0008233|GO:0019538|GO:0043169|GO:0046872|GO:0006508|GO:0008237|GO:0046914|GO:0008238|GO:0008235|GO:0004180|GO:0008270|GO:0004181	extracellular region|binding|catalytic activity|metabolic process|hydrolase activity|organic substance metabolic process|ion binding|extracellular space|peptidase activity|protein metabolic process|cation binding|metal ion binding|proteolysis|metallopeptidase activity|transition metal ion binding|exopeptidase activity|metalloexopeptidase activity|carboxypeptidase activity|zinc ion binding|metallo…	-	-	-	-	2:130390775-130397574:-	0.414595	0.541679	1.64593	1.39221	0.442354	2.80585	0.708971	0.530958	0.976432	28	32	98	71	21	139	34	26	50
ENSMUSG00000037583	Nr0b2	nuclear_receptor_subfamily_0_group_B_member_2	GO:0050896|GO:0000988|GO:0005623|GO:0009987|GO:0023052|GO:0005488|GO:0004871|GO:0032991|GO:0032502|GO:0008152|GO:0043227|GO:0019222|GO:0023051|GO:0071704|GO:0048523|GO:0043229|GO:0051050|GO:0009893|GO:0050794|GO:0006807|GO:0009058|GO:0038023|GO:0005622|GO:0051641|GO:0009892|GO:0051716|GO:0004872|GO:0043234|GO:0048856|GO:0005515|GO:0044237|GO:0000989|GO:0097159|GO:0006810|GO:0051222|GO:0046483|GO:…	response to stimulus|transcription factor activity, protein binding|cell|cellular process|signaling|binding|signal transducer activity|macromolecular complex|developmental process|metabolic process|membrane-bounded organelle|regulation of metabolic process|regulation of signaling|organic substance metabolic process|negative regulation of cellular process|intracellular organelle|positive regulatio…	K08563	nuclear receptor subfamily 0 group B member 2[-]	mmu04976	Bile secretion - Mus musculus (mouse)	4:133553376-133556536:+	0	0	0	0	0	0	0	0	0	0	0	0	0	0	0	0	0	0
ENSMUSG00000014402	Tsg101	tumor_susceptibility_gene_101	GO:0050896|GO:0000988|GO:0005623|GO:0009987|GO:0005576|GO:0023052|GO:0005488|GO:0032991|GO:0016020|GO:0032502|GO:0008152|GO:0040007|GO:0044089|GO:0043227|GO:0031090|GO:0019222|GO:0005886|GO:0023051|GO:0071704|GO:0048523|GO:0043229|GO:0051050|GO:0050794|GO:0006807|GO:0009058|GO:0046790|GO:0005622|GO:0051641|GO:0071944|GO:0012505|GO:0016043|GO:0009892|GO:0051716|GO:0016049|GO:0043234|GO:0048856|GO:…	response to stimulus|transcription factor activity, protein binding|cell|cellular process|extracellular region|signaling|binding|macromolecular complex|membrane|developmental process|metabolic process|growth|positive regulation of cellular component biogenesis|membrane-bounded organelle|organelle membrane|regulation of metabolic process|plasma membrane|regulation of signaling|organic substance me…	K12183	ESCRT-I complex subunit TSG101[-]	mmu04144	Endocytosis - Mus musculus (mouse)	7:46888949-46919969:-	14.3498	13.039	12.937	15.4362	13.7281	12.7394	16.1389	16.3169	18.034	1316	1046	1046	1069	885	857	1051	1085	1254
ENSMUSG00000062477	Hmgb1l	high_mobility_group_box_1_like	-	-	-	-	-	-	6:131608301-131608871:-	0	0	0	0	0	0	0	0	0	0	0	0	0	0	0	0	0	0
ENSMUSG00000090346	Vmn1r5	vomeronasal_1_receptor_5	GO:0050896|GO:0005623|GO:0009987|GO:0023052|GO:0005488|GO:0004871|GO:0016020|GO:0031224|GO:0005886|GO:0050794|GO:0038023|GO:0071944|GO:0005549|GO:0051716|GO:0004872|GO:0007154|GO:0005887|GO:0007165|GO:0005550|GO:0031226|GO:0004888|GO:0010033|GO:0016021|GO:0004930|GO:0019236|GO:0007186|GO:0016503	response to stimulus|cell|cellular process|signaling|binding|signal transducer activity|membrane|intrinsic component of membrane|plasma membrane|regulation of cellular process|signaling receptor activity|cell periphery|odorant binding|cellular response to stimulus|receptor activity|cell communication|integral component of plasma membrane|signal transduction|pheromone binding|intrinsic component o…	-	-	-	-	6:56985295-56986350:+	0	0	0	0	0	0	0	0	0	0	0	0	0	0	0	0	0	0
ENSMUSG00000090341	Gm17217	predicted_gene_17217	-	-	-	-	-	-	7:41573277-41573745:-	0	0	0	0	0	0	0	0	0	0	0	0	0	0	0	0	0	0
ENSMUSG00000090342	Vmn2r46	vomeronasal_2_receptor_46	GO:0050896|GO:0005623|GO:0009987|GO:0023052|GO:0004871|GO:0016020|GO:0031224|GO:0005886|GO:0050794|GO:0038023|GO:0071944|GO:0051716|GO:0004872|GO:0007154|GO:0007165|GO:0004888|GO:0016021|GO:0004930|GO:0007186	response to stimulus|cell|cellular process|signaling|signal transducer activity|membrane|intrinsic component of membrane|plasma membrane|regulation of cellular process|signaling receptor activity|cell periphery|cellular response to stimulus|receptor activity|cell communication|signal transduction|transmembrane signaling receptor activity|integral component of membrane|G-protein coupled receptor a…	-	-	-	-	7:9754636-9770571:-	0	0	0	0	0	0	0	0	0	0	0	0	0	0	0	0	0	0
ENSMUSG00000055401	Fbxo6	F_box_protein_6	GO:0050896|GO:0005623|GO:0009987|GO:0005488|GO:0003824|GO:0032991|GO:0008152|GO:0043227|GO:0071704|GO:0043229|GO:0016740|GO:0006807|GO:0005622|GO:0097367|GO:0012505|GO:0030246|GO:0006950|GO:0051716|GO:0043234|GO:0005515|GO:0044237|GO:0009056|GO:0033554|GO:0005783|GO:0046483|GO:0005737|GO:1901360|GO:0019538|GO:0000151|GO:0036503|GO:0019787|GO:0006725|GO:0006139|GO:0006281|GO:0001948|GO:0043231|GO:…	response to stimulus|cell|cellular process|binding|catalytic activity|macromolecular complex|metabolic process|membrane-bounded organelle|organic substance metabolic process|intracellular organelle|transferase activity|nitrogen compound metabolic process|intracellular|carbohydrate derivative binding|endomembrane system|carbohydrate binding|response to stress|cellular response to stimulus|protein …	K10100	F-box protein 6[-]	mmu04141	Protein processing in endoplasmic reticulum - Mus musculus (mouse)	4:148145716-148152140:-	7.20329	5.96692	7.99562	5.72596	5.17845	5.38259	6.2519	4.51571	6.29962	748	542	732	449	378	410	461	340	496
ENSMUSG00000055403	4933427D06Rik	RIKEN_cDNA_4933427D06_gene	-	-	-	-	-	-	6:88950683-89110031:+	0	0	0	0	0	0	0	0	0	0	0	0	0	0	0	0	0	0
ENSMUSG00000055407	Map6	microtubule_associated_protein_6	GO:0005623|GO:0009987|GO:0005488|GO:0032502|GO:0043227|GO:0009653|GO:0043229|GO:0005622|GO:0051641|GO:0012505|GO:0016043|GO:0048856|GO:0005515|GO:0006810|GO:0051640|GO:0005737|GO:0005874|GO:0005794|GO:0016358|GO:0005516|GO:0008092|GO:0048869|GO:0048468|GO:0043231|GO:0006996|GO:0007275|GO:0030030|GO:0032403|GO:0007017|GO:0007399|GO:0008017|GO:0000904|GO:0000226|GO:0032990|GO:0007010|GO:0000902|GO:…	cell|cellular process|binding|developmental process|membrane-bounded organelle|anatomical structure morphogenesis|intracellular organelle|intracellular|cellular localization|endomembrane system|cellular component organization|anatomical structure development|protein binding|transport|organelle localization|cytoplasm|microtubule|Golgi apparatus|dendrite development|calmodulin binding|cytoskeletal …	-	-	-	-	7:99267447-99337137:+	0.176426	0.179278	0.133407	0.134987	0.033464	0.203102	0.0883387	0.151399	0.139611	45	40	30	26	6	38	16	28	27
ENSMUSG00000055408	Hottip	Hoxa_distal_transcript_antisense_RNA	-	-	-	-	-	-	6:52262775-52267603:+	3.72668	7.73251	4.5546	5.68768	1.00729	3.03556	6.16653	1.24638	1.05673	400	726	431	461	76	239	470	97	86
ENSMUSG00000055409	Nell1	NEL_like_1	GO:0005623|GO:0009987|GO:0005576|GO:0005488|GO:0032502|GO:0008152|GO:0043227|GO:0019222|GO:0071704|GO:0048523|GO:0043229|GO:0009893|GO:0050794|GO:0005622|GO:0043167|GO:0012505|GO:0009892|GO:0048856|GO:0005515|GO:0044237|GO:0050793|GO:0008283|GO:0009056|GO:0045595|GO:0006793|GO:0043086|GO:0008285|GO:0030278|GO:0009888|GO:0001503|GO:0005737|GO:0050790|GO:0045597|GO:0031324|GO:0019538|GO:0043085|GO:…	cell|cellular process|extracellular region|binding|developmental process|metabolic process|membrane-bounded organelle|regulation of metabolic process|organic substance metabolic process|negative regulation of cellular process|intracellular organelle|positive regulation of metabolic process|regulation of cellular process|intracellular|ion binding|endomembrane system|negative regulation of metaboli…	-	-	-	-	7:49974864-50865255:+	0	0	0	0	0	0.0504073	0	0.0169983	0	0	0	0	0	0	6	0	2	0
ENSMUSG00000050439	Enthd1	ENTH_domain_containing_1	-	-	-	-	-	-	15:80452240-80560470:-	0	0	0	0	0	0	0	0	0	0	0	0	0	0	0	0	0	0
ENSMUSG00000051527	Usp29	ubiquitin_specific_peptidase_29	GO:0005623|GO:0009987|GO:0003824|GO:0008152|GO:0043227|GO:0016787|GO:0019222|GO:0071704|GO:0043229|GO:0050794|GO:0005622|GO:0044237|GO:0009056|GO:0008233|GO:0019538|GO:0043231|GO:0031323|GO:0005634|GO:0043412|GO:0051246|GO:0044267|GO:0030163|GO:0036211|GO:0006508|GO:0044265|GO:0036459|GO:0042176|GO:0032268|GO:0070646|GO:0051603|GO:0006464|GO:0030162|GO:0010498|GO:0004175|GO:0004843|GO:0044257|GO:…	cell|cellular process|catalytic activity|metabolic process|membrane-bounded organelle|hydrolase activity|regulation of metabolic process|organic substance metabolic process|intracellular organelle|regulation of cellular process|intracellular|cellular metabolic process|catabolic process|peptidase activity|protein metabolic process|intracellular membrane-bounded organelle|regulation of cellular met…	-	-	-	-	7:6730583-6967216:+	0	0	0	0	0	0.00375172	0	0	0	0	0	0	0	0	1	0	0	0
ENSMUSG00000095562	Gm21887	predicted_gene_21887	-	-	-	-	-	-	X:170009659-170019281:+	0	0	0	0	0	0	0	0	0	0	0	0	0	0	0	0	0	0
ENSMUSG00000051528	Olfr424	olfactory_receptor_424	GO:0050896|GO:0005623|GO:0009987|GO:0023052|GO:0004871|GO:0016020|GO:0031224|GO:0005886|GO:0050794|GO:0038023|GO:0071944|GO:0051716|GO:0004872|GO:0051606|GO:0007154|GO:0007165|GO:0050906|GO:0050877|GO:0009593|GO:0004888|GO:0016021|GO:0050907|GO:0004930|GO:0007186|GO:0007600|GO:0004984|GO:0050911|GO:0007606|GO:0007608	response to stimulus|cell|cellular process|signaling|signal transducer activity|membrane|intrinsic component of membrane|plasma membrane|regulation of cellular process|signaling receptor activity|cell periphery|cellular response to stimulus|receptor activity|detection of stimulus|cell communication|signal transduction|detection of stimulus involved in sensory perception|neurological system proces…	K04257	olfactory receptor[-]	mmu04740	Olfactory transduction - Mus musculus (mouse)	1:174136746-174137693:+	0	0	0	0	0	0	0	0	0	0	0	0	0	0	0	0	0	0
ENSMUSG00000092228	Vmn1r-ps28	vomeronasal_1_receptor_pseudogene_28	-	-	-	-	-	-	6:89907677-89908618:+	0	0	0	0	0	0	0	0	0	0	0	0	0	0	0	0	0	0
ENSMUSG00000094995	Gm17365	predicted_gene_17365	GO:0005576	extracellular region	-	-	-	-	9:35645117-35648202:-	0	0	0	0	0	0	0	0	0	0	0	0	0	0	0	0	0	0
ENSMUSG00000040771	Oard1	O_acyl_ADP_ribose_deacylase_1	GO:0009987|GO:0005488|GO:0003824|GO:0008152|GO:0016787|GO:0071704|GO:0006807|GO:0097367|GO:0005515|GO:0044237|GO:0036094|GO:0097159|GO:0019213|GO:0046483|GO:1901360|GO:0001882|GO:0006725|GO:0006139|GO:0001883|GO:0009116|GO:0042278	cellular process|binding|catalytic activity|metabolic process|hydrolase activity|organic substance metabolic process|nitrogen compound metabolic process|carbohydrate derivative binding|protein binding|cellular metabolic process|small molecule binding|organic cyclic compound binding|deacetylase activity|heterocycle metabolic process|organic cyclic compound metabolic process|nucleoside binding|cell…	-	-	-	-	17:48410014-48417266:+	12.8131	14.9612	14.2226	15.6841	15.6195	17.1228	18.1035	13.5152	15.3147	608	621	595	562	521	596	610	465	551
ENSMUSG00000094991	Gm21718	predicted_gene_21718	-	-	-	-	-	-	14:51311497-51317768:+	0	0	0	0	0	0	0	0	0	0	0	0	0	0	0	0	0	0
ENSMUSG00000040775	Gm9772	predicted_gene_9772	GO:0005488|GO:0043167|GO:0097159|GO:0043169|GO:0003676|GO:0046872	binding|ion binding|organic cyclic compound binding|cation binding|nucleic acid binding|metal ion binding	-	-	-	-	17:22006510-22007301:-	0	0	0	0	0	0	0	0	0	0	0	0	0	0	0	0	0	0
ENSMUSG00000094993	Igkv4-73	immunoglobulin_kappa_variable_4_73	GO:0005488|GO:0005515	binding|protein binding	-	-	-	-	6:69681406-69681975:-	1.76726	1.26271	0.876947	5.26563	0	0.451664	1.08885	0.761611	1.45666	16	10	7	36	0	3	7	5	10
ENSMUSG00000094992	Fbxw25	F_box_and_WD_40_domain_protein_25	GO:0005488|GO:0005515	binding|protein binding	-	-	-	-	9:109645122-109664652:-	0	0	0	0	0	0	0	0	0	0	0	0	0	0	0	0	0	0
ENSMUSG00000094999	Gm17412	predicted_gene_17412	-	-	-	-	-	-	X:123483317-123483814:-	0	0	0	0	0	0	0	0	0	0	0	0	0	0	0	0	0	0
ENSMUSG00000056174	Col8a2	collagen_type_VIII_alpha_2	GO:0005576|GO:0005488|GO:0031012|GO:0032991|GO:0032502|GO:0048646|GO:0007155|GO:0009653|GO:0005578|GO:0005604|GO:0043234|GO:0048856|GO:0005515|GO:0008283|GO:0007423|GO:0050673|GO:0005581|GO:0001568|GO:0009887|GO:0001525|GO:0007275|GO:0048513|GO:0048514|GO:0072359|GO:0001654|GO:0001944|GO:0072358|GO:0043010|GO:0048592|GO:0048593	extracellular region|binding|extracellular matrix|macromolecular complex|developmental process|anatomical structure formation involved in morphogenesis|cell adhesion|anatomical structure morphogenesis|proteinaceous extracellular matrix|basement membrane|protein complex|anatomical structure development|protein binding|cell proliferation|sensory organ development|epithelial cell proliferation|colla…	-	-	-	-	4:126286793-126314330:+	0.297883	0.0425654	0.232283	0.0616308	0	0.215732	0.0524397	0	0.0368355	32	4	22	5	0	17	4	0	3
ENSMUSG00000044287	Nrn1l	neuritin_1_like	GO:0005623|GO:0016020|GO:0032502|GO:0031224|GO:0005886|GO:0071944|GO:0048856|GO:0031225|GO:0007275|GO:0007399	cell|membrane|developmental process|intrinsic component of membrane|plasma membrane|cell periphery|anatomical structure development|anchored component of membrane|multicellular organism development|nervous system development	-	-	-	-	8:105893567-105895023:+	0	0	0.16184	0	0	0	0	0	0	0	0	4	0	0	0	0	0	0
ENSMUSG00000105804	Gm43654	predicted_gene_43654	-	-	-	-	-	-	3:127829555-127832971:-	0.0127383	0	0	0.0168606	0.0543534	0.121538	0.125551	0.175654	0.100777	1	0	0	1	3	7	7	10	6
ENSMUSG00000105802	Gm43012	predicted_gene_43012	-	-	-	-	-	-	5:137337409-137338345:+	0	0.212373	0	0	0.132121	0	0	0	0	0	4	0	0	2	0	0	0	0
ENSMUSG00000105803	Gm43526	predicted_gene_43526	-	-	-	-	-	-	3:157071744-157073308:+	0	0	0	0	0	0	0.0391723	0	0	0	0	0	0	0	0	1	0	0
ENSMUSG00000105800	Gm18985	predicted_gene_18985	-	-	-	-	-	-	5:3212335-3213694:+	0	0	0	0	0	0	0	0	0	0	0	0	0	0	0	0	0	0
ENSMUSG00000105801	C430019N01Rik	RIKEN_cDNA_C430019N01_gene	-	-	-	-	-	-	5:97999384-98000950:-	0	0	0	0.0367663	0	0	0	0	0	0	0	0	1	0	0	0	0	0
ENSMUSG00000057802	Gm10030	predicted_gene_10030	-	-	-	-	-	-	9:110989499-111008029:+	0.0280065	0.0213517	0.052954	0.0494553	0.0531331	0.0381797	0.0131527	0.0386254	0	3	2	5	4	4	3	1	3	0
ENSMUSG00000057801	Olfr135	olfactory_receptor_135	GO:0050896|GO:0005623|GO:0009987|GO:0023052|GO:0004871|GO:0016020|GO:0031224|GO:0005886|GO:0050794|GO:0038023|GO:0071944|GO:0051716|GO:0004872|GO:0051606|GO:0007154|GO:0007165|GO:0050906|GO:0050877|GO:0009593|GO:0004888|GO:0016021|GO:0050907|GO:0004930|GO:0007186|GO:0007600|GO:0004984|GO:0050911|GO:0007606|GO:0007608	response to stimulus|cell|cellular process|signaling|signal transducer activity|membrane|intrinsic component of membrane|plasma membrane|regulation of cellular process|signaling receptor activity|cell periphery|cellular response to stimulus|receptor activity|detection of stimulus|cell communication|signal transduction|detection of stimulus involved in sensory perception|neurological system proces…	K04257	olfactory receptor[-]	mmu04740	Olfactory transduction - Mus musculus (mouse)	17:38208169-38209247:+	0	0	0	0	0	0	0	0	0	0	0	0	0	0	0	0	0	0
ENSMUSG00000057805	1700084M14Rik	RIKEN_cDNA_1700084M14_gene	-	-	-	-	-	-	X:91575210-91575911:-	0	0	0	0	0	0	0	0	0	0	0	0	0	0	0	0	0	0
ENSMUSG00000012126	Ubxn11	UBX_domain_protein_11	GO:0005623|GO:0009987|GO:0005488|GO:0008152|GO:0071704|GO:0043229|GO:0005622|GO:0005515|GO:0044237|GO:0009056|GO:0005737|GO:0032182|GO:0019538|GO:0044267|GO:0030163|GO:0005856|GO:0043130|GO:0006508|GO:0044265|GO:0051603|GO:0010498|GO:0044257|GO:0043161|GO:0019941|GO:0006511	cell|cellular process|binding|metabolic process|organic substance metabolic process|intracellular organelle|intracellular|protein binding|cellular metabolic process|catabolic process|cytoplasm|ubiquitin-like protein binding|protein metabolic process|cellular protein metabolic process|protein catabolic process|cytoskeleton|ubiquitin binding|proteolysis|cellular macromolecule catabolic process|prot…	-	-	-	-	4:134102570-134127593:+	0.340325	0.346616	0.322849	0.335957	0.167252	0.371156	0.479267	0.196282	0.31827	55	49	46	41	19	44	55	23	39
ENSMUSG00000012123	Aim1l	absent_in_melanoma_1_like	-	-	-	-	-	-	4:134065912-134092504:+	5.51315	4.69131	5.14209	3.67184	5.04892	4.08236	4.2041	7.55258	6.95423	1193	888	981	600	768	648	646	1185	1141
ENSMUSG00000025269	Apex2	apurinic_apyrimidinic_endonuclease_2	GO:0050896|GO:0005623|GO:0009987|GO:0005488|GO:0003824|GO:0016020|GO:0008152|GO:0043227|GO:0016829|GO:0031090|GO:0016787|GO:0071704|GO:0043229|GO:0006807|GO:0005622|GO:0043167|GO:0006950|GO:0051716|GO:0044237|GO:0097159|GO:0016788|GO:0033554|GO:0046483|GO:0005737|GO:1901360|GO:0019866|GO:0043169|GO:0031966|GO:0003676|GO:0006725|GO:0006139|GO:0006281|GO:0007049|GO:0043231|GO:0005634|GO:0006974|GO:…	response to stimulus|cell|cellular process|binding|catalytic activity|membrane|metabolic process|membrane-bounded organelle|lyase activity|organelle membrane|hydrolase activity|organic substance metabolic process|intracellular organelle|nitrogen compound metabolic process|intracellular|ion binding|response to stress|cellular response to stimulus|cellular metabolic process|organic cyclic compound …	K10772	AP endonuclease 2[4.2.99.18]	mmu03410	Base excision repair - Mus musculus (mouse)	X:150519519-150589868:-	0.344232	0.548868	0.267149	0.315898	0.463927	0.535141	0.654864	0.274859	0.250897	114	159	78	79	108	130	154	66	63
ENSMUSG00000025268	Maged2	melanoma_antigen_family_D_2	GO:0016020	membrane	-	-	-	-	X:150806370-150814345:-	1.70862	1.69442	2.41278	1.81739	1.68876	2.86249	1.48816	1.8265	1.7195	249	216	310	200	173	306	154	193	190
ENSMUSG00000025266	Gnl3l	guanine_nucleotide_binding_protein_like_3_nucleolar_like	GO:0005623|GO:0005488|GO:0003824|GO:0016020|GO:0043227|GO:0016787|GO:0043229|GO:0005622|GO:0043167|GO:0097367|GO:0005515|GO:0036094|GO:0097159|GO:0005737|GO:0001882|GO:0016817|GO:0003676|GO:0000166|GO:0043168|GO:0043231|GO:0005634|GO:0003723|GO:0017076|GO:0005654|GO:0001883|GO:0005730|GO:0016818|GO:0005739|GO:0042254|GO:0032549|GO:0031981|GO:0032561|GO:0005525|GO:0016462|GO:0044822|GO:0019001|GO:…	cell|binding|catalytic activity|membrane|membrane-bounded organelle|hydrolase activity|intracellular organelle|intracellular|ion binding|carbohydrate derivative binding|protein binding|small molecule binding|organic cyclic compound binding|cytoplasm|nucleoside binding|hydrolase activity, acting on acid anhydrides|nucleic acid binding|nucleotide binding|anion binding|intracellular membrane-bounded…	K14538	nuclear GTP-binding protein[-]	mmu03008	Ribosome biogenesis in eukaryotes - Mus musculus (mouse)	X:150983141-151017322:-	4.43012	3.58035	4.88069	5.99956	5.89288	6.50466	6.14451	5.84224	5.46327	662	468	643	677	619	713	652	633	619
ENSMUSG00000025265	Fgd1	FYVE_RhoGEF_and_PH_domain_containing_1	GO:0050896|GO:0005623|GO:0009987|GO:0023052|GO:0005488|GO:0032502|GO:0008152|GO:0043227|GO:0019222|GO:0023051|GO:0009653|GO:0043229|GO:0005085|GO:0009893|GO:0050794|GO:0005622|GO:0031252|GO:0043167|GO:0012505|GO:0016043|GO:0042995|GO:0051716|GO:0048856|GO:0005515|GO:0050793|GO:0001726|GO:0005737|GO:0050790|GO:0008360|GO:0005794|GO:0007154|GO:0043085|GO:0009966|GO:0043169|GO:0010646|GO:0007165|GO:…	response to stimulus|cell|cellular process|signaling|binding|developmental process|metabolic process|membrane-bounded organelle|regulation of metabolic process|regulation of signaling|anatomical structure morphogenesis|intracellular organelle|guanyl-nucleotide exchange factor activity|positive regulation of metabolic process|regulation of cellular process|intracellular|cell leading edge|ion bindi…	K05720	FYVE, RhoGEF and PH domain containing 1[-]	mmu04810	Regulation of actin cytoskeleton - Mus musculus (mouse)	X:151046150-151089521:+	0.598466	0.767379	1.2659	0.567622	0.425689	0.815863	0.364453	0.724998	0.618645	74	83	138	53	37	74	32	65	58
ENSMUSG00000025264	Tsr2	TSR2_20S_rRNA_accumulation	GO:0005623|GO:0009987|GO:0005488|GO:0008152|GO:0043227|GO:0071704|GO:0043229|GO:0006807|GO:0005622|GO:0005515|GO:0044237|GO:0046483|GO:1901360|GO:0006725|GO:0006139|GO:0043231|GO:0005634|GO:0042274|GO:0016070|GO:0010467|GO:0042254|GO:0030490|GO:0006396|GO:0006364|GO:0000462	cell|cellular process|binding|metabolic process|membrane-bounded organelle|organic substance metabolic process|intracellular organelle|nitrogen compound metabolic process|intracellular|protein binding|cellular metabolic process|heterocycle metabolic process|organic cyclic compound metabolic process|cellular aromatic compound metabolic process|nucleobase-containing compound metabolic process|intra…	-	-	-	-	X:151087094-151096543:-	1.0286	1.35172	1.29209	1.43851	1.26497	1.6971	1.04916	0.808739	1.09668	214	246	237	226	185	259	155	122	173
ENSMUSG00000025262	Fam120c	family_with_sequence_similarity_120_member_C	GO:0005488|GO:0097159|GO:0003676|GO:0003723|GO:0044822	binding|organic cyclic compound binding|nucleic acid binding|RNA binding|poly(A) RNA binding	-	-	-	-	X:151344175-151471842:+	0.766271	0.537172	0.79535	1.01473	1.06951	1.19244	1.05874	1.04684	0.657853	106	65	97	106	104	121	104	105	69
ENSMUSG00000025261	Huwe1	HECT_UBA_and_WWE_domain_containing_1	GO:0050896|GO:0005623|GO:0009987|GO:0005576|GO:0005488|GO:0003824|GO:0016020|GO:0032502|GO:0008152|GO:0043227|GO:0071704|GO:0043229|GO:0016740|GO:0016874|GO:0051050|GO:0050794|GO:0006807|GO:0005622|GO:0051641|GO:0016043|GO:0006950|GO:0051716|GO:0005515|GO:1903561|GO:0044237|GO:1903829|GO:0097159|GO:0070062|GO:0006810|GO:0033554|GO:0051222|GO:0046483|GO:0005737|GO:1901360|GO:0032388|GO:0019538|GO:…	response to stimulus|cell|cellular process|extracellular region|binding|catalytic activity|membrane|developmental process|metabolic process|membrane-bounded organelle|organic substance metabolic process|intracellular organelle|transferase activity|ligase activity|positive regulation of transport|regulation of cellular process|nitrogen compound metabolic process|intracellular|cellular localization…	K10592	E3 ubiquitin-protein ligase HUWE1[2.3.2.26]	mmu04120	Ubiquitin mediated proteolysis - Mus musculus (mouse)	X:151800807-151935417:+	8.33675	8.15856	8.77701	10.9057	8.89024	10.2569	10.517	9.88593	8.69248	5835	4995	5416	5764	4374	5266	5227	5017	4613
ENSMUSG00000025260	Hsd17b10	hydroxysteroid_17_beta_dehydrogenase_10	GO:0022414|GO:0005623|GO:0009987|GO:0005488|GO:0000003|GO:0003824|GO:0016020|GO:0032502|GO:0008152|GO:0043227|GO:0031090|GO:0043229|GO:0005622|GO:0012505|GO:0016043|GO:0003006|GO:0042645|GO:0016491|GO:0044702|GO:0008289|GO:0033218|GO:0048037|GO:0048856|GO:0005515|GO:0036094|GO:0097159|GO:0033327|GO:0007548|GO:0005783|GO:0005737|GO:0008406|GO:0005496|GO:0007568|GO:0019866|GO:0042277|GO:0016229|GO:…	reproductive process|cell|cellular process|binding|reproduction|catalytic activity|membrane|developmental process|metabolic process|membrane-bounded organelle|organelle membrane|intracellular organelle|intracellular|endomembrane system|cellular component organization|developmental process involved in reproduction|mitochondrial nucleoid|oxidoreductase activity|single organism reproductive process|…	K08683	3-hydroxyacyl-CoA dehydrogenase / 3-hydroxy-2-methylbutyryl-CoA dehydrogenase[1.1.1.35 1.1.1.178]	mmu01100|mmu05010|mmu00280	Metabolic pathways - Mus musculus (mouse)|Alzheimer disease - Mus musculus (mouse)|Valine, leucine and isoleucine degradation - Mus musculus (mouse)	X:152001845-152004442:+	31.7471	37.5939	37.1014	37.4055	34.736	35.3454	23.756	22.1488	20.8054	1451	1503	1495	1291	1116	1185	771	734	721
ENSMUSG00000094335	Igkv1-117	immunoglobulin_kappa_variable_1_117	GO:0005488|GO:0005515	binding|protein binding	-	-	-	-	6:68121046-68121827:+	407.176	348.743	770.104	531.361	75.2402	548.918	172.478	199.667	178.01	3780	2832	6303	3725	491	3738	1137	1344	1253
ENSMUSG00000091122	Gm8247	predicted_gene_8247	-	-	-	-	-	-	14:44583153-44588402:+	0	0	0	0	0	0	0	0	0	0	0	0	0	0	0	0	0	0
ENSMUSG00000094337	Gm3286	predicted_gene_3286	-	-	-	-	-	-	GL456354.1:82993-86051:-	0	0	0	0	0	0	0	0	0	0	0	0	0	0	0	0	0	0
ENSMUSG00000094336	Gm13693	predicted_gene_13693	GO:0005488|GO:0005515|GO:0097159|GO:0003676|GO:0003723	binding|protein binding|organic cyclic compound binding|nucleic acid binding|RNA binding	-	-	-	-	2:83961503-83963995:+	0	0	0	0	0	0	0	0	0	0	0	0	0	0	0	0	0	0
ENSMUSG00000094338	Hist1h2bl	histone_cluster_1_H2bl	GO:0005623|GO:0005488|GO:0032991|GO:0043227|GO:0043229|GO:0000785|GO:0005622|GO:0032993|GO:0043234|GO:0005515|GO:0097159|GO:0003676|GO:0000786|GO:0043231|GO:0046983|GO:0005634|GO:0005654|GO:0003677|GO:0005694|GO:0046982|GO:0031981	cell|binding|macromolecular complex|membrane-bounded organelle|intracellular organelle|chromatin|intracellular|protein-DNA complex|protein complex|protein binding|organic cyclic compound binding|nucleic acid binding|nucleosome|intracellular membrane-bounded organelle|protein dimerization activity|nucleus|nucleoplasm|DNA binding|chromosome|protein heterodimerization activity|nuclear lumen	K11252	histone H2B[-]	mmu05203|mmu05034|mmu05322	Viral carcinogenesis - Mus musculus (mouse)|Alcoholism - Mus musculus (mouse)|Systemic lupus erythematosus - Mus musculus (mouse)	13:21715763-21716143:-	0.456863	0.783501	0.518229	0	0	0	0	0	0	4	6	4	0	0	0	0	0	0
ENSMUSG00000091129	Iqcf6	IQ_motif_containing_F6	GO:0005488|GO:0005515	binding|protein binding	-	-	-	-	9:106626582-106627675:+	0	0	0	0	0	0	0	0	0	0	0	0	0	0	0	0	0	0
ENSMUSG00000060131	Atp8b4	ATPase_class_I_type_8B_member_4	GO:0005215|GO:0005623|GO:0009987|GO:0005488|GO:0003824|GO:0016020|GO:0008152|GO:0031224|GO:0043227|GO:0016787|GO:0005886|GO:0043229|GO:0005622|GO:0043167|GO:0097367|GO:0071944|GO:0012505|GO:0016043|GO:0036094|GO:0097159|GO:0006810|GO:0005737|GO:0005794|GO:0061024|GO:0001882|GO:0010256|GO:0043169|GO:0016817|GO:0000166|GO:0010876|GO:0097035|GO:0043168|GO:0043231|GO:0006996|GO:0005319|GO:0016021|GO:…	transporter activity|cell|cellular process|binding|catalytic activity|membrane|metabolic process|intrinsic component of membrane|membrane-bounded organelle|hydrolase activity|plasma membrane|intracellular organelle|intracellular|ion binding|carbohydrate derivative binding|cell periphery|endomembrane system|cellular component organization|small molecule binding|organic cyclic compound binding|tran…	-	-	-	-	2:126320973-126500674:-	0.232972	0.175537	0.174168	0.322541	0.180777	0.59911	0.246067	0.467359	0.698324	44	29	29	46	24	83	33	64	100
ENSMUSG00000047203	Vmn1r54	vomeronasal_1_receptor_54	GO:0050896|GO:0005623|GO:0009987|GO:0023052|GO:0004871|GO:0016020|GO:0031224|GO:0005886|GO:0050794|GO:0038023|GO:0071944|GO:0051716|GO:0004872|GO:0007154|GO:0007165|GO:0050877|GO:0004888|GO:0010033|GO:0016021|GO:0004930|GO:0019236|GO:0007186|GO:0007600|GO:0016503|GO:0007606	response to stimulus|cell|cellular process|signaling|signal transducer activity|membrane|intrinsic component of membrane|plasma membrane|regulation of cellular process|signaling receptor activity|cell periphery|cellular response to stimulus|receptor activity|cell communication|signal transduction|neurological system process|transmembrane signaling receptor activity|response to organic substance|i…	-	-	-	-	6:90269106-90270053:+	0	0	0	0	0	0	0	0	0	0	0	0	0	0	0	0	0	0
ENSMUSG00000047205	Dusp18	dual_specificity_phosphatase_18	GO:0050896|GO:0005623|GO:0009987|GO:0023052|GO:0003824|GO:0016020|GO:0008152|GO:0031224|GO:0043227|GO:0031090|GO:0016787|GO:0019222|GO:0023051|GO:0071704|GO:0048523|GO:0043229|GO:0050794|GO:0005622|GO:0051641|GO:0016043|GO:0009892|GO:0051716|GO:0044237|GO:0019898|GO:0023057|GO:0016788|GO:0006793|GO:0043086|GO:0006810|GO:0005737|GO:0050790|GO:0031324|GO:0007154|GO:0019538|GO:0009636|GO:0061024|GO:…	response to stimulus|cell|cellular process|signaling|catalytic activity|membrane|metabolic process|intrinsic component of membrane|membrane-bounded organelle|organelle membrane|hydrolase activity|regulation of metabolic process|regulation of signaling|organic substance metabolic process|negative regulation of cellular process|intracellular organelle|regulation of cellular process|intracellular|ce…	-	-	-	-	11:3895240-3901296:+	3.06032	3.2017	2.76292	2.81639	2.17238	2.58748	2.4291	2.37041	2.60925	495	453	394	344	247	307	279	278	320
ENSMUSG00000047207	Olfr1495	olfactory_receptor_1495	GO:0050896|GO:0005623|GO:0009987|GO:0023052|GO:0005488|GO:0004871|GO:0016020|GO:0031224|GO:0005886|GO:0050794|GO:0038023|GO:0071944|GO:0005549|GO:0051716|GO:0004872|GO:0051606|GO:0007154|GO:0005887|GO:0007165|GO:0050906|GO:0050877|GO:0009593|GO:0031226|GO:0004888|GO:0016021|GO:0050907|GO:0004930|GO:0007186|GO:0007600|GO:0004984|GO:0050911|GO:0007606|GO:0007608	response to stimulus|cell|cellular process|signaling|binding|signal transducer activity|membrane|intrinsic component of membrane|plasma membrane|regulation of cellular process|signaling receptor activity|cell periphery|odorant binding|cellular response to stimulus|receptor activity|detection of stimulus|cell communication|integral component of plasma membrane|signal transduction|detection of stim…	K04257	olfactory receptor[-]	mmu04740	Olfactory transduction - Mus musculus (mouse)	19:13768307-13769395:+	0	0	0	0	0	0	0	0	0	0	0	0	0	0	0	0	0	0
ENSMUSG00000024725	Ostf1	osteoclast_stimulating_factor_1	GO:0005623|GO:0005576|GO:0005488|GO:0043227|GO:0005622|GO:0005515|GO:1903561|GO:0070062|GO:0005737|GO:0031982|GO:0019904|GO:0017124	cell|extracellular region|binding|membrane-bounded organelle|intracellular|protein binding|extracellular vesicle|extracellular exosome|cytoplasm|vesicle|protein domain specific binding|SH3 domain binding	-	-	-	-	19:18579328-18631789:-	17.2562	16.993	16.2062	21.1494	16.3582	17.4071	17.6416	15.816	18.505	2215	1908	1834	2050	1476	1639	1608	1472	1801
ENSMUSG00000097979	Gm4691	predicted_gene_4691	-	-	-	-	-	-	6:128202150-128203276:-	0.184684	0.184748	0.340429	0.27517	0	0.188847	0.292601	0.0636828	0.213143	8	7	13	9	0	6	9	2	7
ENSMUSG00000097972	Scgb2b15	secretoglobin_family_2B_member_15	GO:0005576|GO:0005615	extracellular region|extracellular space	-	-	-	-	7:32827683-32829662:-	0	0	0	0	0	0	0	0	0	0	0	0	0	0	0	0	0	0
ENSMUSG00000067780	Pi15	peptidase_inhibitor_15	GO:0005576|GO:0043227|GO:1903561|GO:0070062|GO:0031982	extracellular region|membrane-bounded organelle|extracellular vesicle|extracellular exosome|vesicle	-	-	-	-	1:17601901-17630939:+	0	0	0.00713177	0.149838	0	0.377053	0	0.130043	0.0331604	0	0	1	18	0	44	0	15	4
ENSMUSG00000097971	Gm26917	predicted_gene_26917	-	-	-	-	-	-	17:39843013-39846341:+	29.4199	21.8886	21.9996	16.4734	21.752	18.7392	28.9636	14.3543	15.4768	2838	1847	1871	1200	1475	1326	1984	1004	1132
ENSMUSG00000067786	Nnat	neuronatin	GO:0050896|GO:0005623|GO:0009987|GO:0023052|GO:0016020|GO:0032502|GO:0031224|GO:0023051|GO:0051050|GO:0050794|GO:0005622|GO:0051641|GO:0048856|GO:0006810|GO:0051222|GO:0005737|GO:0007154|GO:0046887|GO:0060341|GO:0010646|GO:0032880|GO:0032940|GO:0008104|GO:0045184|GO:0051047|GO:0010817|GO:0046883|GO:0060322|GO:0007420|GO:0010033|GO:0007275|GO:0048513|GO:0016021|GO:0007267|GO:0051223|GO:0070201|GO:…	response to stimulus|cell|cellular process|signaling|membrane|developmental process|intrinsic component of membrane|regulation of signaling|positive regulation of transport|regulation of cellular process|intracellular|cellular localization|anatomical structure development|transport|positive regulation of protein transport|cytoplasm|cell communication|positive regulation of hormone secretion|regul…	-	-	-	-	2:157560078-157562522:+	0.151526	0.145508	0.0962443	0.0642092	0.0862262	0.305726	0.025606	0.150462	0.119905	25	21	14	8	10	37	3	18	15
ENSMUSG00000067787	Blcap	bladder_cancer_associated_protein_homolog_human_	GO:0009987|GO:0005488|GO:0016020|GO:0031224|GO:0016043|GO:0005515|GO:0008219|GO:0097194|GO:0007049|GO:0016021|GO:0012501|GO:0030262|GO:0006915	cellular process|binding|membrane|intrinsic component of membrane|cellular component organization|protein binding|cell death|execution phase of apoptosis|cell cycle|integral component of membrane|programmed cell death|apoptotic nuclear changes|apoptotic process	-	-	-	-	2:157556362-157571274:-	13.749	14.0239	15.8704	12.9477	10.1424	11.5904	13.3414	11.4075	10.5564	1132	1010	1152	805	587	700	780	681	659
ENSMUSG00000097974	Gm10605	predicted_gene_10605	-	-	-	-	-	-	7:99625936-99631711:+	0.123922	0.0257625	0.127773	0	0.048078	0.0460666	0.0793159	0.0155296	0	11	2	10	0	3	3	5	1	0
ENSMUSG00000102505	1600017P15Rik	RIKEN_cDNA_1600017P15_gene	-	-	-	-	-	-	3:30594844-30595733:-	0	0	0	0	0	0	0	0	0	0	0	0	0	0	0	0	0	0
ENSMUSG00000046493	Olfr1352	olfactory_receptor_1352	GO:0050896|GO:0005623|GO:0009987|GO:0023052|GO:0004871|GO:0016020|GO:0031224|GO:0005886|GO:0050794|GO:0038023|GO:0071944|GO:0051716|GO:0004872|GO:0051606|GO:0007154|GO:0007165|GO:0050906|GO:0050877|GO:0009593|GO:0004888|GO:0016021|GO:0050907|GO:0004930|GO:0007186|GO:0007600|GO:0004984|GO:0050911|GO:0007606|GO:0007608	response to stimulus|cell|cellular process|signaling|signal transducer activity|membrane|intrinsic component of membrane|plasma membrane|regulation of cellular process|signaling receptor activity|cell periphery|cellular response to stimulus|receptor activity|detection of stimulus|cell communication|signal transduction|detection of stimulus involved in sensory perception|neurological system proces…	K04257	olfactory receptor[-]	mmu04740	Olfactory transduction - Mus musculus (mouse)	10:78981050-78984721:+	0	0	0	0	0	0	0	0	0	0	0	0	0	0	0	0	0	0
ENSMUSG00000053279	Aldh1a1	aldehyde_dehydrogenase_family_1_subfamily_A1	GO:0050896|GO:0005623|GO:0009987|GO:0005576|GO:0003824|GO:0032502|GO:0008152|GO:0048646|GO:0043227|GO:0042445|GO:0009653|GO:0071704|GO:0050794|GO:0009058|GO:0005622|GO:0016491|GO:0048856|GO:1903561|GO:0044237|GO:0070062|GO:0048598|GO:0009888|GO:0005737|GO:0044249|GO:0008219|GO:0007423|GO:0055114|GO:0060900|GO:0010941|GO:0010817|GO:0031982|GO:0006082|GO:0048568|GO:0009887|GO:0048729|GO:0006629|GO:…	response to stimulus|cell|cellular process|extracellular region|catalytic activity|developmental process|metabolic process|anatomical structure formation involved in morphogenesis|membrane-bounded organelle|hormone metabolic process|anatomical structure morphogenesis|organic substance metabolic process|regulation of cellular process|biosynthetic process|intracellular|oxidoreductase activity|anato…	K07249	retinal dehydrogenase[1.2.1.36]	mmu01100|mmu00830	Metabolic pathways - Mus musculus (mouse)|Retinol metabolism - Mus musculus (mouse)	19:20601961-20643462:+	88.1176	44.0553	44.7206	18.1899	139.98	55.7722	37.5829	126.85	95.3046	4157	1818	1860	648	4642	1930	1259	4339	3409
ENSMUSG00000102500	Gm37371	predicted_gene_37371	-	-	-	-	-	-	1:140823327-140823718:+	0	0	0	0	0	0	0	0	0	0	0	0	0	0	0	0	0	0
ENSMUSG00000108022	RP23-78P7.2	-	GO:0005576|GO:0030234|GO:0005615|GO:0004857|GO:0030414|GO:0004866	extracellular region|enzyme regulator activity|extracellular space|enzyme inhibitor activity|peptidase inhibitor activity|endopeptidase inhibitor activity	-	-	-	-	6:121732932-121789084:+	0	0	0	0	0	0	0	0	0	0	0	0	0	0	0	0	0	0
ENSMUSG00000092027	Gm17062	predicted_gene_17062	-	-	-	-	-	-	14:41889687-41892459:-	0	0	0	0	0	0	0	0	0	0	0	0	0	0	0	0	0	0
ENSMUSG00000046490	Rnf222	ring_finger_protein_222	GO:0005623|GO:0009987|GO:0005488|GO:0003824|GO:0032991|GO:0016020|GO:0008152|GO:0031224|GO:0043227|GO:0019222|GO:0071704|GO:0048523|GO:0043229|GO:0016740|GO:0009893|GO:0050794|GO:0006807|GO:0009058|GO:0005622|GO:0043167|GO:0009892|GO:0043234|GO:0005515|GO:0044237|GO:0009056|GO:0046483|GO:1901360|GO:0031324|GO:0032182|GO:0044249|GO:0019538|GO:0000151|GO:0043169|GO:0008134|GO:0019787|GO:0006725|GO:…	cell|cellular process|binding|catalytic activity|macromolecular complex|membrane|metabolic process|intrinsic component of membrane|membrane-bounded organelle|regulation of metabolic process|organic substance metabolic process|negative regulation of cellular process|intracellular organelle|transferase activity|positive regulation of metabolic process|regulation of cellular process|nitrogen compoun…	-	-	-	-	11:68888553-68895777:+	0	0	0	0	0	0	0	0	0	0	0	0	0	0	0	0	0	0
ENSMUSG00000068327	Tlx2	T_cell_leukemia_homeobox_2	GO:0001071|GO:0005623|GO:0009987|GO:0005488|GO:0032502|GO:0008152|GO:0003700|GO:0048646|GO:0043227|GO:0019222|GO:0009653|GO:0071704|GO:0048523|GO:0043229|GO:0050794|GO:0006807|GO:0009058|GO:0005622|GO:0016043|GO:0048856|GO:0005515|GO:0044237|GO:0050793|GO:0097159|GO:0045595|GO:0048598|GO:0046483|GO:0009888|GO:0005737|GO:1901360|GO:0016358|GO:0044249|GO:0001704|GO:0048869|GO:0045596|GO:0003676|GO:…	nucleic acid binding transcription factor activity|cell|cellular process|binding|developmental process|metabolic process|transcription factor activity, sequence-specific DNA binding|anatomical structure formation involved in morphogenesis|membrane-bounded organelle|regulation of metabolic process|anatomical structure morphogenesis|organic substance metabolic process|negative regulation of cellula…	-	-	-	-	6:83068324-83070293:-	0	0	0	0	0	0.474619	0	0	0	0	0	0	0	0	22	0	0	0
ENSMUSG00000068323	Slc4a5	solute_carrier_family_4_sodium_bicarbonate_cotransporter_member_5	GO:0005215|GO:0005623|GO:0009987|GO:0016020|GO:0032502|GO:0008152|GO:0031224|GO:0019222|GO:0005886|GO:0071704|GO:0051641|GO:0071944|GO:0016043|GO:0048856|GO:0022857|GO:0019725|GO:0006810|GO:0051640|GO:0009888|GO:0008217|GO:0022891|GO:0003013|GO:0042592|GO:0055085|GO:0003014|GO:0007423|GO:0005887|GO:0060041|GO:0048869|GO:0048468|GO:0031226|GO:0006996|GO:0007275|GO:0048513|GO:0050878|GO:0016021|GO:…	transporter activity|cell|cellular process|membrane|developmental process|metabolic process|intrinsic component of membrane|regulation of metabolic process|plasma membrane|organic substance metabolic process|cellular localization|cell periphery|cellular component organization|anatomical structure development|transmembrane transporter activity|cellular homeostasis|transport|organelle localization|…	K13857	solute carrier family 4 (sodium bicarbonate cotransporter), member 5[-]	mmu04976	Bile secretion - Mus musculus (mouse)	6:83219828-83304945:+	0	0.0194446	0.057877	0.0675736	0	0.0231834	0.0718542	0.0390926	0.00748061	0	3	9	9	0	3	9	5	1
ENSMUSG00000068329	Htra2	HtrA_serine_peptidase_2	GO:0050896|GO:0005623|GO:0009987|GO:0023052|GO:0005488|GO:0003824|GO:0032991|GO:0016020|GO:0007610|GO:0032502|GO:0008152|GO:0040007|GO:0031224|GO:0043227|GO:0031090|GO:0016787|GO:0019222|GO:0005886|GO:0023051|GO:0071704|GO:0048523|GO:0043229|GO:0051050|GO:0009893|GO:0050794|GO:0007626|GO:0000785|GO:0006807|GO:0005622|GO:0044708|GO:0051641|GO:0071944|GO:0016043|GO:0006950|GO:0051716|GO:0043234|GO:…	response to stimulus|cell|cellular process|signaling|binding|catalytic activity|macromolecular complex|membrane|behavior|developmental process|metabolic process|growth|intrinsic component of membrane|membrane-bounded organelle|organelle membrane|hydrolase activity|regulation of metabolic process|plasma membrane|regulation of signaling|organic substance metabolic process|negative regulation of cel…	K08669	HtrA serine peptidase 2[3.4.21.108]	mmu05012|mmu04210|mmu04215	Parkinson disease - Mus musculus (mouse)|Apoptosis - Mus musculus (mouse)|Apoptosis - multiple species - Mus musculus (mouse)	6:83051266-83055273:-	2.79503	2.39297	2.65805	2.52144	3.87199	3.85194	3.07671	3.12258	2.65607	458	343	384	312	446	463	358	371	330
ENSMUSG00000068328	Aup1	ancient_ubiquitous_protein_1	GO:0050896|GO:0005623|GO:0009987|GO:0005576|GO:0005488|GO:0003824|GO:0032991|GO:0016020|GO:0008152|GO:0031224|GO:0043227|GO:0005789|GO:0031090|GO:0019222|GO:0071704|GO:0043229|GO:0016740|GO:0005622|GO:0051641|GO:0012505|GO:0030234|GO:0006950|GO:0051716|GO:0043234|GO:0005515|GO:1903561|GO:0044237|GO:0042175|GO:0009056|GO:0070062|GO:0031301|GO:0006810|GO:0033554|GO:0005783|GO:0005737|GO:0098588|GO:…	response to stimulus|cell|cellular process|extracellular region|binding|catalytic activity|macromolecular complex|membrane|metabolic process|intrinsic component of membrane|membrane-bounded organelle|endoplasmic reticulum membrane|organelle membrane|regulation of metabolic process|organic substance metabolic process|intracellular organelle|transferase activity|intracellular|cellular localization|…	-	-	-	-	6:83054521-83057808:+	11.7971	11.1235	14.2226	10.8147	11.6177	11.1211	11.3887	10.9402	11.3357	2671	2203	2839	1849	1849	1847	1831	1796	1946
ENSMUSG00000106388	Rhox7-ps2	reproductive_homeobox_7_pseudogene_2	-	-	-	-	-	-	X:37676370-37679555:-	0	0	0	0	0	0	0	0	0	0	0	0	0	0	0	0	0	0
ENSMUSG00000106384	Gm43188	predicted_gene_43188	-	-	-	-	-	-	5:132497678-132499837:-	0	0	0	0	0	0.0274623	0	0	0	0	0	0	0	0	1	0	0	0
ENSMUSG00000106385	Gm42943	predicted_gene_42943	-	-	-	-	-	-	3:156731098-156734339:+	0	0	0	0	0	0	0	0	0	0	0	0	0	0	0	0	0	0
ENSMUSG00000106386	Gm42991	predicted_gene_42991	-	-	-	-	-	-	5:131972050-131975886:-	0	0	0	0	0	0	0	0	0.0149651	0	0	0	0	0	0	0	0	1
ENSMUSG00000106387	Igkv4-73	-	-	-	-	-	-	-	6:69197583-69198116:-	0.607798	0.416919	0	0	0	0	0	0.670626	0	5	3	0	0	0	0	0	4	0
ENSMUSG00000106380	Gm43683	predicted_gene_43683	-	-	-	-	-	-	5:52441159-52443252:+	0	0	0	0	0	0	0	0	0	0	0	0	0	0	0	0	0	0
ENSMUSG00000106381	Igkv2-95-1	immunoglobulin_kappa_chain_variable	-	-	-	-	-	-	6:68671162-68671883:+	0	0	0	0	0	0	0	0	0	0	0	0	0	0	0	0	0	0
ENSMUSG00000106382	Trav4-1	T_cell_receptor_alpha_variable_4_1	-	-	-	-	-	-	14:52607307-52607804:+	0	0	0	0	0	0	0	0	0	0	0	0	0	0	0	0	0	0
ENSMUSG00000106383	E330034L11Rik	RIKEN_cDNA_E330034L11_gene	-	-	-	-	-	-	3:95639304-95641045:+	0.599558	0.571191	1.07675	0.82706	1.13723	0.953567	1.26652	1.68825	0.988421	24	20	38	25	32	28	36	49	30
ENSMUSG00000063445	Nmral1	NmrA_like_family_domain_containing_1	GO:0005623|GO:0043227|GO:0043229|GO:0005622|GO:0005737|GO:0043231|GO:0005634|GO:0048471	cell|membrane-bounded organelle|intracellular organelle|intracellular|cytoplasm|intracellular membrane-bounded organelle|nucleus|perinuclear region of cytoplasm	-	-	-	-	16:4710059-4719356:-	1.70703	1.44492	1.73847	2.09702	1.20903	1.65374	1.70833	0.71129	0.958025	235	174	211	218	117	167	167	71	100
ENSMUSG00000063447	Ube2d2b	ubiquitin_conjugating_enzyme_E2D_2B	GO:0009987|GO:0005488|GO:0003824|GO:0008152|GO:0071704|GO:0016740|GO:0043167|GO:0097367|GO:0044237|GO:0036094|GO:0097159|GO:0019538|GO:0001882|GO:0000166|GO:0019787|GO:0043168|GO:0017076|GO:0001883|GO:0043412|GO:0044267|GO:0036211|GO:0004842|GO:0032549|GO:0005524|GO:0006464|GO:0032446|GO:0016567|GO:0000209|GO:0070979|GO:0035519|GO:0070534|GO:0044314|GO:0085020|GO:0070936	cellular process|binding|catalytic activity|metabolic process|organic substance metabolic process|transferase activity|ion binding|carbohydrate derivative binding|cellular metabolic process|small molecule binding|organic cyclic compound binding|protein metabolic process|nucleoside binding|nucleotide binding|ubiquitin-like protein transferase activity|anion binding|purine nucleotide binding|purine…	K06689	ubiquitin-conjugating enzyme E2 D[2.3.2.23]	mmu04141|mmu04120	Protein processing in endoplasmic reticulum - Mus musculus (mouse)|Ubiquitin mediated proteolysis - Mus musculus (mouse)	5:107830099-107831776:+	0	0	0	0	0	0	0	0	0	0	0	0	0	0	0	0	0	0
ENSMUSG00000063446	Lppr1	lipid_phosphate_phosphatase_related_protein_type_1	GO:0050896|GO:0005623|GO:0009987|GO:0023052|GO:0003824|GO:0016020|GO:0032502|GO:0008152|GO:0031224|GO:0016787|GO:0005886|GO:0071704|GO:0050794|GO:0071944|GO:0051716|GO:0048856|GO:0044237|GO:0016788|GO:0006793|GO:0007154|GO:0005887|GO:0007165|GO:0019637|GO:0031226|GO:0006629|GO:0007275|GO:0044255|GO:0016021|GO:0007399|GO:0030258|GO:0006644|GO:0006796|GO:0042578|GO:0046839|GO:0016791|GO:0016311|GO:…	response to stimulus|cell|cellular process|signaling|catalytic activity|membrane|developmental process|metabolic process|intrinsic component of membrane|hydrolase activity|plasma membrane|organic substance metabolic process|regulation of cellular process|cell periphery|cellular response to stimulus|anatomical structure development|cellular metabolic process|hydrolase activity, acting on ester bon…	-	-	-	-	4:49059273-49340259:+	0	0	0.0801234	0.0143945	0	0	0.03061	0	0.00716958	0	0	13	2	0	0	4	0	1
ENSMUSG00000076940	Iglv2	immunoglobulin_lambda_variable_2	GO:0005488|GO:0003823|GO:0005515	binding|antigen binding|protein binding	-	-	-	-	16:19260401-19260859:-	27.0618	20.2763	30.5568	138.585	10.7516	9.97087	35.1058	32.9516	11.897	444	291	442	1717	124	120	409	392	148
ENSMUSG00000100979	Gm29347	predicted_gene_29347	-	-	-	-	-	-	1:120856674-120858010:+	0	0	0	0	0	0	0	0	0	0	0	0	0	0	0	0	0	0
ENSMUSG00000100978	Gm20912	predicted_gene_20912	-	-	-	-	-	-	Y:81724610-81725302:-	0	0	0	0	0	0	0	0	0	0	0	0	0	0	0	0	0	0
ENSMUSG00000066438	Plekhd1	pleckstrin_homology_domain_containing_family_D_with_coiled_coil_domains_member_1	-	-	-	-	-	-	12:80692591-80724214:+	1.11263	1.85665	2.2187	1.53283	1.085	1.1376	1.75641	1.089	1.51476	124	181	218	129	85	93	139	88	128
ENSMUSG00000100971	Gm28824	predicted_gene_28824	-	-	-	-	-	-	Y:69766529-69769872:-	0	0	0	0	0	0	0	0	0	0	0	0	0	0	0	0	0	0
ENSMUSG00000100970	Gm29270	predicted_gene_29270	-	-	-	-	-	-	Y:49473820-49477161:-	0	0	0	0	0	0	0	0	0	0	0	0	0	0	0	0	0	0
ENSMUSG00000100973	Gm29299	predicted_gene_29299	-	-	-	-	-	-	Y:86602267-86628474:+	0	0	0	0	0	0	0	0	0	0	0	0	0	0	0	0	0	0
ENSMUSG00000100972	Gm28553	predicted_gene_28553	-	-	-	-	-	-	Y:48856497-48882617:+	0	0	0	0	0	0	0	0	0	0	0	0	0	0	0	0	0	0
ENSMUSG00000100975	Gm28875	predicted_gene_28875	-	-	-	-	-	-	12:104925501-104926142:-	1.69464	4.02961	2.30656	2.69293	2.4108	3.88116	4.67755	1.30887	2.59263	25	52	30	30	25	42	49	14	29
ENSMUSG00000100974	Gm28459	predicted_gene_28459	-	-	-	-	-	-	Y:45753298-45753993:-	0	0	0	0	0	0	0	0	0	0	0	0	0	0	0	0	0	0
ENSMUSG00000100976	Gm29134	predicted_gene_29134	-	-	-	-	-	-	Y:69670176-69670660:+	0	0	0	0	0	0	0	0	0	0	0	0	0	0	0	0	0	0
ENSMUSG00000092474	Gm20478	predicted_gene_20478	-	-	-	-	-	-	17:36167982-36171805:+	0.422098	0.434307	0.335128	0.44716	0.720564	0.460343	0.951076	0.815028	0.668056	10	9	7	8	12	8	16	14	12
ENSMUSG00000092476	Vmn1r-ps65	vomeronasal_1_receptor_pseudogene_65	-	-	-	-	-	-	7:12214595-12215545:+	0	0	0	0	0	0	0	0	0	0	0	0	0	0	0	0	0	0
ENSMUSG00000092477	Gm18808	predicted_gene_18808	-	-	-	-	-	-	17:37413142-37415123:-	0	0	0	0	0	0	0	0	0	0	0	0	0	0	0	0	0	0
ENSMUSG00000092470	Gm20518	predicted_gene_20518	GO:0005488|GO:0016020|GO:0031224|GO:0005515|GO:0016021	binding|membrane|intrinsic component of membrane|protein binding|integral component of membrane	-	-	-	-	16:17835277-17891671:-	0.593799	1.22711	1.21751	0.19659	0.341138	0.311336	0.41811	0.188993	0.768081	52	94	94	13	21	20	26	12	51
ENSMUSG00000092471	Cyp21a2-ps	cytochrome_P450_family_21_subfamily_a_polypeptide_2_pseudogene	-	-	-	-	-	-	17:34719813-34722252:-	0	0	0	0	0	0	0	0	0	0	0	0	0	0	0	0	0	0
ENSMUSG00000092472	Gm20473	predicted_gene_20473	-	-	-	-	-	-	12:23338309-23338420:-	0	0	0	0	0	0	0	0	0	0	0	0	0	0	0	0	0	0
ENSMUSG00000092473	Vmn1r180	vomeronasal_1_receptor_180	GO:0050896|GO:0009987|GO:0023052|GO:0004871|GO:0016020|GO:0031224|GO:0050794|GO:0038023|GO:0051716|GO:0004872|GO:0007154|GO:0007165|GO:0004888|GO:0016021|GO:0004930|GO:0007186|GO:0016503	response to stimulus|cellular process|signaling|signal transducer activity|membrane|intrinsic component of membrane|regulation of cellular process|signaling receptor activity|cellular response to stimulus|receptor activity|cell communication|signal transduction|transmembrane signaling receptor activity|integral component of membrane|G-protein coupled receptor activity|G-protein coupled receptor s…	-	-	-	-	7:23952387-23953356:+	0	0	0	0	0	0	0	0	0	0	0	0	0	0	0	0	0	0
ENSMUSG00000019932	Kera	keratocan	GO:0009987|GO:0005576|GO:0005488|GO:0031012|GO:0032502|GO:0008152|GO:0005578|GO:0071704|GO:0006807|GO:0009058|GO:0005615|GO:0048856|GO:0005515|GO:0044237|GO:0009056|GO:0044249|GO:0007423|GO:0061303|GO:0006790|GO:0006082|GO:0007275|GO:0048513|GO:0042340|GO:0042339|GO:0009059|GO:0001654|GO:1901137|GO:0043010|GO:0018146|GO:0006024|GO:0030203|GO:0006027	cellular process|extracellular region|binding|extracellular matrix|developmental process|metabolic process|proteinaceous extracellular matrix|organic substance metabolic process|nitrogen compound metabolic process|biosynthetic process|extracellular space|anatomical structure development|protein binding|cellular metabolic process|catabolic process|cellular biosynthetic process|sensory organ develo…	-	-	-	-	10:97607205-97613688:+	0	0	0	0	0	0	0	0	0	0	0	0	0	0	0	0	0	0
ENSMUSG00000019933	Mrln	myoregulin	-	-	-	-	-	-	10:70204664-70219711:+	0	0	0.0544995	0	0	0.0655091	0.101519	0.0662849	0	0	0	2	0	0	2	3	2	0
ENSMUSG00000019935	Slc17a8	solute_carrier_family_17_sodium_dependent_inorganic_phosphate_cotransporter_member_8	GO:0005215|GO:0030054|GO:0005623|GO:0009987|GO:0045202|GO:0016020|GO:0032502|GO:0031224|GO:0043227|GO:0031090|GO:0043229|GO:0008021|GO:0044297|GO:0005622|GO:0012505|GO:0030672|GO:0042995|GO:0048856|GO:0060076|GO:0022857|GO:0030658|GO:0006810|GO:0048839|GO:0005737|GO:0098588|GO:0003407|GO:0022891|GO:0012506|GO:0055085|GO:0036477|GO:0043204|GO:0007423|GO:0060041|GO:0097386|GO:0050877|GO:0090102|GO:…	transporter activity|cell junction|cell|cellular process|synapse|membrane|developmental process|intrinsic component of membrane|membrane-bounded organelle|organelle membrane|intracellular organelle|synaptic vesicle|cell body|intracellular|endomembrane system|synaptic vesicle membrane|cell projection|anatomical structure development|excitatory synapse|transmembrane transporter activity|transport v…	K12302	MFS transporter, ACS family, solute carrier family 17 (sodium-dependent inorganic phosphate cotransporter), member 6/7/8[-]	mmu04723|mmu04724|mmu04721|mmu05033	Retrograde endocannabinoid signaling - Mus musculus (mouse)|Glutamatergic synapse - Mus musculus (mouse)|Synaptic vesicle cycle - Mus musculus (mouse)|Nicotine addiction - Mus musculus (mouse)	10:89574020-89621253:-	0.389205	0.129775	0.0735775	0.118114	0.519076	0.154759	0.0799342	0.413767	0.149721	48	14	8	11	45	14	7	37	14
ENSMUSG00000019936	Epyc	epiphycan	GO:0005576|GO:0005488|GO:0031012|GO:0005578|GO:0043167|GO:0097367|GO:0005615|GO:0005515|GO:0008201|GO:0005539|GO:0043168	extracellular region|binding|extracellular matrix|proteinaceous extracellular matrix|ion binding|carbohydrate derivative binding|extracellular space|protein binding|heparin binding|glycosaminoglycan binding|anion binding	-	-	-	-	10:97644068-97682454:+	0	0	0	0	0	0.189041	0	0	0	0	0	0	0	0	11	0	0	0
ENSMUSG00000100888	Gm29567	predicted_gene_29567	-	-	-	-	-	-	Y:78064684-78065298:-	0	0	0	0	0	0	0	0	0	0	0	0	0	0	0	0	0	0
ENSMUSG00000070469	Adamtsl3	ADAMTS_like_3	GO:0005576|GO:0005488|GO:0031012|GO:0003824|GO:0008152|GO:0016787|GO:0005578|GO:0071704|GO:0043167|GO:0005515|GO:0008233|GO:0019538|GO:0043169|GO:0046872|GO:0006508|GO:0008237|GO:0046914|GO:0008270	extracellular region|binding|extracellular matrix|catalytic activity|metabolic process|hydrolase activity|proteinaceous extracellular matrix|organic substance metabolic process|ion binding|protein binding|peptidase activity|protein metabolic process|cation binding|metal ion binding|proteolysis|metallopeptidase activity|transition metal ion binding|zinc ion binding	-	-	-	-	7:82335694-82614450:+	0.116002	0	0.0253043	0.00590658	0.0444309	0.115561	0	0.0492278	0.0294229	26	0	5	1	7	19	0	8	5
ENSMUSG00000103779	Gm36931	predicted_gene_36931	-	-	-	-	-	-	17:51766643-51771443:-	0.00906617	0.0103596	0.010284	0.0120002	0.012899	0.0123554	0.0382943	0.037499	0.047817	1	1	1	1	1	1	3	3	4
ENSMUSG00000064145	Arih2	ariadne_homolog_2_Drosophila_	GO:0005623|GO:0009987|GO:0005488|GO:0003824|GO:0002376|GO:0032991|GO:0032502|GO:0008152|GO:0040007|GO:0043227|GO:0019222|GO:0071704|GO:0043229|GO:0016740|GO:0016874|GO:0051050|GO:0009893|GO:0050794|GO:0005622|GO:0043167|GO:0051641|GO:0016043|GO:0016049|GO:0043234|GO:0048856|GO:0005515|GO:0048589|GO:0044237|GO:0008283|GO:0002520|GO:0009056|GO:1903829|GO:0097159|GO:0006810|GO:0051222|GO:0005737|GO:…	cell|cellular process|binding|catalytic activity|immune system process|macromolecular complex|developmental process|metabolic process|growth|membrane-bounded organelle|regulation of metabolic process|organic substance metabolic process|intracellular organelle|transferase activity|ligase activity|positive regulation of transport|positive regulation of metabolic process|regulation of cellular proce…	-	-	-	-	9:108602942-108649386:-	5.14061	4.57856	4.77628	4.29835	3.56495	3.71449	4.64348	4.94687	4.74758	1598	1245	1309	1009	779	847	1025	1115	1119
ENSMUSG00000020346	Mgat1	mannoside_acetylglucosaminyltransferase_1	GO:0005623|GO:0009987|GO:0005576|GO:0005488|GO:0003824|GO:0016020|GO:0032502|GO:0008152|GO:0031224|GO:0043227|GO:0031090|GO:0071704|GO:0043229|GO:0016740|GO:0006807|GO:0009058|GO:0005622|GO:0043167|GO:0012505|GO:0048856|GO:1903561|GO:0044237|GO:0009056|GO:0070062|GO:0046483|GO:0005737|GO:0098588|GO:1901360|GO:0005794|GO:0044249|GO:0019538|GO:0005975|GO:0016757|GO:0043169|GO:0006486|GO:0006725|GO:…	cell|cellular process|extracellular region|binding|catalytic activity|membrane|developmental process|metabolic process|intrinsic component of membrane|membrane-bounded organelle|organelle membrane|organic substance metabolic process|intracellular organelle|transferase activity|nitrogen compound metabolic process|biosynthetic process|intracellular|ion binding|endomembrane system|anatomical structu…	K00726	alpha-1,3-mannosyl-glycoprotein beta-1,2-N-acetylglucosaminyltransferase[2.4.1.101]	mmu01100|mmu00510	Metabolic pathways - Mus musculus (mouse)|N-Glycan biosynthesis - Mus musculus (mouse)	11:49244191-49263030:+	1.17156	2.65133	5.30865	1.18734	2.77634	1.07155	3.54805	2.51024	2.2586	392	776	1566	300	653	263	843	609	573
ENSMUSG00000070465	Gm9696	predicted_gene_9696	-	-	-	-	-	-	3:59952309-59973594:+	0	0	0	0	0	0	0	0	0	0	0	0	0	0	0	0	0	0
ENSMUSG00000103775	Gm36997	predicted_gene_36997	-	-	-	-	-	-	10:105142236-105142942:-	0	0	0	0	0	0	0	0	0	0	0	0	0	0	0	0	0	0
ENSMUSG00000064141	Zfp69	zinc_finger_protein_69	GO:0005623|GO:0009987|GO:0005488|GO:0008152|GO:0019222|GO:0071704|GO:0050794|GO:0006807|GO:0009058|GO:0005622|GO:0043167|GO:0044237|GO:0097159|GO:0046483|GO:1901360|GO:0044249|GO:0043169|GO:0003676|GO:0006725|GO:0006139|GO:0051171|GO:0031323|GO:0010468|GO:0016070|GO:0034645|GO:0046872|GO:0009059|GO:0010467|GO:0051252|GO:0006351|GO:0032774|GO:0006355|GO:2001141|GO:1903506	cell|cellular process|binding|metabolic process|regulation of metabolic process|organic substance metabolic process|regulation of cellular process|nitrogen compound metabolic process|biosynthetic process|intracellular|ion binding|cellular metabolic process|organic cyclic compound binding|heterocycle metabolic process|organic cyclic compound metabolic process|cellular biosynthetic process|cation b…	K09228	KRAB domain-containing zinc finger protein[-]	mmu05168	Herpes simplex infection - Mus musculus (mouse)	4:120930137-120951699:-	0.0563362	0.118068	0.255592	0.198931	0.200351	0.230391	0.304114	0.34963	0.260049	6	11	24	16	15	18	23	27	21
ENSMUSG00000064140	Trim38	tripartite_motif_containing_38	GO:0050896|GO:0005623|GO:0009987|GO:0023052|GO:0005488|GO:0004871|GO:0002376|GO:0008152|GO:0040011|GO:0051707|GO:0009607|GO:0019222|GO:0023051|GO:0071704|GO:0009893|GO:0009605|GO:0050794|GO:0006807|GO:0009058|GO:0005622|GO:0043167|GO:0006950|GO:0051716|GO:0002683|GO:0040017|GO:0005515|GO:0044237|GO:0040012|GO:0002682|GO:0009056|GO:0046483|GO:1901360|GO:0006952|GO:0007154|GO:0044249|GO:0046598|GO:…	response to stimulus|cell|cellular process|signaling|binding|signal transducer activity|immune system process|metabolic process|locomotion|response to other organism|response to biotic stimulus|regulation of metabolic process|regulation of signaling|organic substance metabolic process|positive regulation of metabolic process|response to external stimulus|regulation of cellular process|nitrogen co…	-	-	-	-	13:23782572-23791495:+	0.399521	0.456754	0.0348681	0.406997	0.480914	0.335179	0	0.211917	0.405313	13	13	1	10	11	8	0	5	10
ENSMUSG00000103770	Pcdha9	protocadherin_alpha_9	GO:0005623|GO:0005488|GO:0016020|GO:0031224|GO:0007155|GO:0005886|GO:0043167|GO:0071944|GO:0043169|GO:0098609|GO:0016021|GO:0046872|GO:0098742|GO:0005509|GO:0007156	cell|binding|membrane|intrinsic component of membrane|cell adhesion|plasma membrane|ion binding|cell periphery|cation binding|cell-cell adhesion|integral component of membrane|metal ion binding|cell-cell adhesion via plasma-membrane adhesion molecules|calcium ion binding|homophilic cell adhesion via plasma membrane adhesion molecules	-	-	-	-	18:36997880-37187657:+	0	0	0.0092442	0.0323719	0	0	0.0344226	0	0	0	0	1	3	0	0	3	0	0
ENSMUSG00000020340	Cyfip2	cytoplasmic_FMR1_interacting_protein_2	GO:0030054|GO:0005623|GO:0009987|GO:0005576|GO:0045202|GO:0005488|GO:0016020|GO:0008152|GO:0043227|GO:0007155|GO:0019222|GO:0071704|GO:0009893|GO:0050794|GO:0005622|GO:0042995|GO:0005515|GO:1903561|GO:0044237|GO:0070062|GO:0005737|GO:0050790|GO:0019538|GO:0008219|GO:0043085|GO:0098609|GO:0031325|GO:0016337|GO:0043005|GO:0031982|GO:0031323|GO:0051247|GO:0051246|GO:0044267|GO:0032270|GO:0051604|GO:…	cell junction|cell|cellular process|extracellular region|synapse|binding|membrane|metabolic process|membrane-bounded organelle|cell adhesion|regulation of metabolic process|organic substance metabolic process|positive regulation of metabolic process|regulation of cellular process|intracellular|cell projection|protein binding|extracellular vesicle|cellular metabolic process|extracellular exosome|c…	K05749	cytoplasmic FMR1 interacting protein[-]	mmu04810|mmu03013	Regulation of actin cytoskeleton - Mus musculus (mouse)|RNA transport - Mus musculus (mouse)	11:46193850-46312859:-	2.99258	2.07154	1.69015	2.50896	1.74398	2.96548	2.70879	2.18034	2.06324	725	439	361	459	297	527	466	383	379
ENSMUSG00000053490	Trim60	tripartite_motif_containing_60	GO:0005623|GO:0005488|GO:0005622|GO:0043167|GO:0005515|GO:0043169|GO:0046872|GO:0046914|GO:0008270	cell|binding|intracellular|ion binding|protein binding|cation binding|metal ion binding|transition metal ion binding|zinc ion binding	-	-	-	-	8:64998457-65018688:-	0	0	0	0	0	0	0	0	0	0	0	0	0	0	0	0	0	0
ENSMUSG00000053499	Gm5444	predicted_gene_5444	-	-	-	-	-	-	13:4771649-4836485:+	0	0	0	0	0	0	0	0	0	0	0	0	0	0	0	0	0	0
ENSMUSG00000107479	RP23-111G16.8	-	-	-	-	-	-	-	6:66451949-66465738:-	0	0	0	0	0	0	0.108189	0.0264743	0	0	0	0	0	0	0	4	1	0
ENSMUSG00000107478	Atn1	atrophin_1	GO:0000988|GO:0030054|GO:0005623|GO:0009987|GO:0005488|GO:0008152|GO:0040011|GO:0043227|GO:0019222|GO:0071704|GO:0048523|GO:0043229|GO:0048870|GO:0009893|GO:0050794|GO:0006807|GO:0009058|GO:0005622|GO:0009892|GO:0005515|GO:0044237|GO:0000989|GO:0046483|GO:0009404|GO:0005737|GO:1901360|GO:0031324|GO:0009890|GO:0044249|GO:0008219|GO:0005102|GO:0003712|GO:0006725|GO:0016477|GO:0031325|GO:0006139|GO:…	transcription factor activity, protein binding|cell junction|cell|cellular process|binding|metabolic process|locomotion|membrane-bounded organelle|regulation of metabolic process|organic substance metabolic process|negative regulation of cellular process|intracellular organelle|cell motility|positive regulation of metabolic process|regulation of cellular process|nitrogen compound metabolic proces…	-	-	-	-	6:124739189-124756021:-	0.389357	0.0114101	0.826643	0.0925463	0.0710078	0	0.0562413	0.123918	0.0263328	39	1	73	7	5	0	4	9	2
ENSMUSG00000107477	RP23-45G16.11	-	-	-	-	-	-	-	6:134889774-134892067:-	0.258256	0.147657	0.292945	0.0854789	0	0	0.454596	0.267111	0.0851946	4	2	4	1	0	0	5	3	1
ENSMUSG00000107476	Zfp862-ps	zinc_finger_protein_862_pseudogene	-	-	-	-	-	-	6:48504337-48534832:+	0.54232	0.709188	0.601855	0.723339	0.49953	0.845701	0.664826	0.586523	0.447678	139	159	136	140	90	159	121	109	87
ENSMUSG00000107473	RP24-571G22.1	-	-	-	-	-	-	-	6:77984516-77986568:+	0	0	0	0	0	0	0	0	0	0	0	0	0	0	0	0	0	0
ENSMUSG00000107472	RP23-333I12.1	-	-	-	-	-	-	-	6:88353142-88353606:-	0	0	0	0	0	0	0	0	0	0	0	0	0	0	0	0	0	0
ENSMUSG00000054728	Phactr1	phosphatase_and_actin_regulator_1	GO:0030054|GO:0005623|GO:0009987|GO:0045202|GO:0005488|GO:0008152|GO:0040011|GO:0043227|GO:0019222|GO:0043229|GO:0048870|GO:0005622|GO:0016043|GO:0030234|GO:0009892|GO:0005515|GO:0043086|GO:0005737|GO:0050790|GO:0019208|GO:0008092|GO:0030029|GO:0019899|GO:0006928|GO:0043231|GO:0006996|GO:0004857|GO:0022607|GO:0044092|GO:0005634|GO:0019902|GO:0030036|GO:0019888|GO:0007010|GO:0003779|GO:0019212|GO:…	cell junction|cell|cellular process|synapse|binding|metabolic process|locomotion|membrane-bounded organelle|regulation of metabolic process|intracellular organelle|cell motility|intracellular|cellular component organization|enzyme regulator activity|negative regulation of metabolic process|protein binding|negative regulation of catalytic activity|cytoplasm|regulation of catalytic activity|phospha…	-	-	-	-	13:42680623-43138526:+	0.0689279	0.0409759	0.0750552	0.0730243	0.0431433	0.0451018	0.0621237	0.0380265	0.0509092	25	13	24	20	11	12	16	10	14
ENSMUSG00000054723	Vmac	vimentin_type_intermediate_filament_associated_coiled_coil_protein	GO:0005623|GO:0005488|GO:0043229|GO:0005622|GO:0005515|GO:0005737|GO:0005882|GO:0045098|GO:0005856|GO:0045111	cell|binding|intracellular organelle|intracellular|protein binding|cytoplasm|intermediate filament|type III intermediate filament|cytoskeleton|intermediate filament cytoskeleton	-	-	-	-	17:56713932-56717699:-	7.59084	7.60678	8.39311	7.62148	8.75859	10.2179	7.701	8.93958	7.61571	397	348	387	301	322	392	286	339	302
ENSMUSG00000054720	Lrrc8c	leucine_rich_repeat_containing_8_family_member_C	GO:0005623|GO:0009987|GO:0005488|GO:0016020|GO:0032502|GO:0031224|GO:0043227|GO:0005789|GO:0031090|GO:0005886|GO:0043229|GO:0005622|GO:0071944|GO:0012505|GO:0005515|GO:0042175|GO:0006810|GO:0005783|GO:0005737|GO:0098588|GO:0048869|GO:0043231|GO:0016021|GO:0006811|GO:0030154|GO:0045444	cell|cellular process|binding|membrane|developmental process|intrinsic component of membrane|membrane-bounded organelle|endoplasmic reticulum membrane|organelle membrane|plasma membrane|intracellular organelle|intracellular|cell periphery|endomembrane system|protein binding|nuclear outer membrane-endoplasmic reticulum membrane network|transport|endoplasmic reticulum|cytoplasm|bounding membrane of…	-	-	-	-	5:105519388-105613018:+	1.61912	1.74653	1.55441	1.63331	1.50186	2.64319	1.87986	1.93203	2.1555	319	301	270	243	208	382	263	276	322
ENSMUSG00000054727	1700013H16Rik	RIKEN_cDNA_1700013H16_gene	GO:0022414|GO:0005623|GO:0009987|GO:0005488|GO:0000003|GO:0032991|GO:0032502|GO:0043227|GO:0043229|GO:0000785|GO:0005622|GO:0048609|GO:0003006|GO:0044702|GO:0048856|GO:0005515|GO:0019953|GO:0048869|GO:0048515|GO:0048468|GO:0007276|GO:0007281|GO:0043231|GO:0005634|GO:0007286|GO:0005730|GO:0030154|GO:0048232|GO:0005694|GO:0031981|GO:0000803|GO:0007283|GO:0001741	reproductive process|cell|cellular process|binding|reproduction|macromolecular complex|developmental process|membrane-bounded organelle|intracellular organelle|chromatin|intracellular|multicellular organismal reproductive process|developmental process involved in reproduction|single organism reproductive process|anatomical structure development|protein binding|sexual reproduction|cellular develop…	-	-	-	-	X:53742901-53757831:-	0	0	0	0	0	0	0	0	0	0	0	0	0	0	0	0	0	0
ENSMUSG00000079806	Gm21719	predicted_gene_21719	GO:0022414|GO:0000003|GO:0048609|GO:0044702|GO:0019953|GO:0007276	reproductive process|reproduction|multicellular organismal reproductive process|single organism reproductive process|sexual reproduction|gamete generation	-	-	-	-	Y:6680421-6682872:-	0	0	0	0	0	0	0	0	0	0	0	0	0	0	0	0	0	0
ENSMUSG00000102642	A130048G24Rik	RIKEN_cDNA_A130048G24_gene	-	-	-	-	-	-	1:54913845-54916594:-	0	0	0	0	0	0	0	0	0	0	0	0	0	0	0	0	0	0
ENSMUSG00000036744	Olfr701	olfactory_receptor_701	GO:0050896|GO:0005623|GO:0009987|GO:0023052|GO:0004871|GO:0016020|GO:0031224|GO:0005886|GO:0050794|GO:0038023|GO:0071944|GO:0051716|GO:0004872|GO:0051606|GO:0007154|GO:0007165|GO:0050906|GO:0050877|GO:0009593|GO:0004888|GO:0016021|GO:0050907|GO:0004930|GO:0007186|GO:0007600|GO:0004984|GO:0050911|GO:0007606|GO:0007608	response to stimulus|cell|cellular process|signaling|signal transducer activity|membrane|intrinsic component of membrane|plasma membrane|regulation of cellular process|signaling receptor activity|cell periphery|cellular response to stimulus|receptor activity|detection of stimulus|cell communication|signal transduction|detection of stimulus involved in sensory perception|neurological system proces…	K04257	olfactory receptor[-]	mmu04740	Olfactory transduction - Mus musculus (mouse)	7:106814144-106820709:+	0	0	0	0	0	0	0	0	0	0	0	0	0	0	0	0	0	0
ENSMUSG00000036745	Ttll7	tubulin_tyrosine_ligase_like_family_member_7	GO:0009987|GO:0005488|GO:0003824|GO:0008152|GO:0071704|GO:0016874|GO:0005515|GO:0044237|GO:0019538|GO:0008092|GO:0043412|GO:0044267|GO:0036211|GO:0016881|GO:0015631|GO:0048487|GO:0043014|GO:0006464|GO:0070740|GO:0018193|GO:0018095	cellular process|binding|catalytic activity|metabolic process|organic substance metabolic process|ligase activity|protein binding|cellular metabolic process|protein metabolic process|cytoskeletal protein binding|macromolecule modification|cellular protein metabolic process|protein modification process|acid-amino acid ligase activity|tubulin binding|beta-tubulin binding|alpha-tubulin binding|cellu…	-	-	-	-	3:146852367-146984009:+	0.194145	0.30048	0.247312	0.478599	0.335675	0.48862	0.538399	0.238922	0.382108	65	88	73	121	79	120	128	58	97
ENSMUSG00000096201	Gm10715	predicted_gene_10715	GO:0016020|GO:0031224|GO:0016021	membrane|intrinsic component of membrane|integral component of membrane	-	-	-	-	9:3036877-3038316:+	0	0	0	0	0	0	0	0	0	0	0	0	0	0	0	0	0	0
ENSMUSG00000036743	Psma8	proteasome_prosome_macropain_subunit_alpha_type_8	GO:0005623|GO:0009987|GO:0005576|GO:0003824|GO:0032991|GO:0008152|GO:0043227|GO:0016787|GO:0071704|GO:0043229|GO:0005622|GO:0043234|GO:1903561|GO:0044237|GO:0009056|GO:0070062|GO:0005839|GO:0005737|GO:0008233|GO:0019538|GO:0019773|GO:0000502|GO:0031982|GO:0043231|GO:0005634|GO:0044267|GO:0030163|GO:0006508|GO:0044265|GO:0005829|GO:1990111|GO:0051603|GO:0010498|GO:0004175|GO:0044257|GO:0010499|GO:…	cell|cellular process|extracellular region|catalytic activity|macromolecular complex|metabolic process|membrane-bounded organelle|hydrolase activity|organic substance metabolic process|intracellular organelle|intracellular|protein complex|extracellular vesicle|cellular metabolic process|catabolic process|extracellular exosome|proteasome core complex|cytoplasm|peptidase activity|protein metabolic …	K02731	20S proteasome subunit alpha 4[3.4.25.1]	mmu03050	Proteasome - Mus musculus (mouse)	18:14706151-14762299:+	0	0.117539	0	0.0680954	0	0.210264	0.0723842	0.248149	0.0677996	0	4	0	2	0	6	2	7	2
ENSMUSG00000033510	Otud7a	OTU_domain_containing_7A	GO:0050896|GO:0005623|GO:0009987|GO:0023052|GO:0005488|GO:0003824|GO:0002376|GO:0016020|GO:0008152|GO:0031224|GO:0043227|GO:0006955|GO:0016787|GO:0023051|GO:0071704|GO:0048523|GO:0043229|GO:0009605|GO:0050794|GO:0005622|GO:0043167|GO:0006950|GO:0051716|GO:0005515|GO:0044237|GO:0002682|GO:0023057|GO:0009056|GO:0097159|GO:0050776|GO:0009611|GO:0005737|GO:0006952|GO:0032182|GO:0007154|GO:0008233|GO:…	response to stimulus|cell|cellular process|signaling|binding|catalytic activity|immune system process|membrane|metabolic process|intrinsic component of membrane|membrane-bounded organelle|immune response|hydrolase activity|regulation of signaling|organic substance metabolic process|negative regulation of cellular process|intracellular organelle|response to external stimulus|regulation of cellular…	-	-	-	-	7:63444751-63759028:+	0	0	0	0	0.0222417	0	0	0.0107781	0	0	0	0	0	2	0	0	1	0
ENSMUSG00000036748	Cuedc2	CUE_domain_containing_2	GO:0050896|GO:0005623|GO:0005488|GO:0002376|GO:0016020|GO:0043227|GO:0006955|GO:0031090|GO:0043229|GO:0009605|GO:0005622|GO:0012505|GO:0006950|GO:0002683|GO:0005515|GO:0002682|GO:0050776|GO:0009611|GO:0005737|GO:0006952|GO:0002367|GO:0001816|GO:0001817|GO:0050777|GO:0001818|GO:0043231|GO:0002532|GO:0005635|GO:0031965|GO:0005634|GO:0002718|GO:0005654|GO:0050728|GO:1900016|GO:0006954|GO:0050727|GO:…	response to stimulus|cell|binding|immune system process|membrane|membrane-bounded organelle|immune response|organelle membrane|intracellular organelle|response to external stimulus|intracellular|endomembrane system|response to stress|negative regulation of immune system process|protein binding|regulation of immune system process|regulation of immune response|response to wounding|cytoplasm|defense…	-	-	-	-	19:46329812-46338660:-	11.5914	12.0979	13.402	13.8655	14.1295	15.741	10.672	9.33835	11.1774	517	472	527	467	443	515	338	302	378
ENSMUSG00000036749	Pramel5	preferentially_expressed_antigen_in_melanoma_like_5	GO:0050896|GO:0009987|GO:0023052|GO:0005488|GO:0032502|GO:0008152|GO:0019222|GO:0023051|GO:0071704|GO:0048523|GO:0050794|GO:0006807|GO:0009058|GO:0009892|GO:0051716|GO:0005515|GO:0044237|GO:0050793|GO:0008283|GO:0023057|GO:0045595|GO:0046483|GO:1901360|GO:0031324|GO:0009890|GO:0007154|GO:0044249|GO:0008219|GO:0009966|GO:0010646|GO:0008134|GO:0008284|GO:0009968|GO:0007165|GO:0005102|GO:0048869|GO:…	response to stimulus|cellular process|signaling|binding|developmental process|metabolic process|regulation of metabolic process|regulation of signaling|organic substance metabolic process|negative regulation of cellular process|regulation of cellular process|nitrogen compound metabolic process|biosynthetic process|negative regulation of metabolic process|cellular response to stimulus|protein bind…	-	-	-	-	4:144270633-144280488:-	0	0	0	0	0	0	0	0	0	0	0	0	0	0	0	0	0	0
ENSMUSG00000096209	Olfr510	olfactory_receptor_510	GO:0050896|GO:0005623|GO:0009987|GO:0023052|GO:0005488|GO:0004871|GO:0016020|GO:0031224|GO:0005886|GO:0050794|GO:0038023|GO:0071944|GO:0005549|GO:0051716|GO:0004872|GO:0051606|GO:0007154|GO:0005887|GO:0007165|GO:0050906|GO:0050877|GO:0009593|GO:0031226|GO:0004888|GO:0016021|GO:0050907|GO:0004930|GO:0007186|GO:0007600|GO:0004984|GO:0050911|GO:0007606|GO:0007608	response to stimulus|cell|cellular process|signaling|binding|signal transducer activity|membrane|intrinsic component of membrane|plasma membrane|regulation of cellular process|signaling receptor activity|cell periphery|odorant binding|cellular response to stimulus|receptor activity|detection of stimulus|cell communication|integral component of plasma membrane|signal transduction|detection of stim…	K04257	olfactory receptor[-]	mmu04740	Olfactory transduction - Mus musculus (mouse)	7:108667418-108668362:+	0	0	0	0	0	0	0	0	0	0	0	0	0	0	0	0	0	0
ENSMUSG00000073867	AA474408	expressed_sequence_AA474408	-	-	-	-	-	-	7:110057987-110061325:-	0.0651667	0.163894	0.0886923	0.120817	0.0556231	0.0177653	0.0367015	0.215709	0.137508	5	11	6	7	3	1	2	12	8
ENSMUSG00000102728	Gm37934	predicted_gene_37934	-	-	-	-	-	-	1:111833823-111834224:+	0	0	0	0	0	0	0	0	0	0	0	0	0	0	0	0	0	0
ENSMUSG00000062797	l7Rn6	lethal_Chr_7_Rinchik_6	GO:0050896|GO:0005215|GO:0030054|GO:0005623|GO:0009987|GO:0005576|GO:0005488|GO:0032502|GO:0043227|GO:0043229|GO:0005622|GO:0051641|GO:0016043|GO:0006950|GO:0051716|GO:0048856|GO:0005515|GO:1903561|GO:0070062|GO:0035295|GO:0006810|GO:0033554|GO:0005737|GO:0009266|GO:0010256|GO:0031072|GO:0008565|GO:0030323|GO:0009408|GO:0051649|GO:0008104|GO:0045184|GO:0031982|GO:0043231|GO:0006996|GO:0007275|GO:…	response to stimulus|transporter activity|cell junction|cell|cellular process|extracellular region|binding|developmental process|membrane-bounded organelle|intracellular organelle|intracellular|cellular localization|cellular component organization|response to stress|cellular response to stimulus|anatomical structure development|protein binding|extracellular vesicle|extracellular exosome|tube deve…	-	-	-	-	7:89917529-89941199:-	3.53371	3.97028	3.56023	4.98793	3.70183	4.04436	4.04954	3.25371	3.05805	349	343	310	372	257	293	284	233	229
ENSMUSG00000062794	Zfp599	zinc_finger_protein_599	GO:0005623|GO:0009987|GO:0005488|GO:0008152|GO:0019222|GO:0071704|GO:0050794|GO:0006807|GO:0009058|GO:0005622|GO:0043167|GO:0044237|GO:0097159|GO:0046483|GO:1901360|GO:0044249|GO:0043169|GO:0003676|GO:0006725|GO:0006139|GO:0051171|GO:0031323|GO:0010468|GO:0016070|GO:0034645|GO:0046872|GO:0009059|GO:0010467|GO:0051252|GO:0006351|GO:0032774|GO:0006355|GO:2001141|GO:1903506	cell|cellular process|binding|metabolic process|regulation of metabolic process|organic substance metabolic process|regulation of cellular process|nitrogen compound metabolic process|biosynthetic process|intracellular|ion binding|cellular metabolic process|organic cyclic compound binding|heterocycle metabolic process|organic cyclic compound metabolic process|cellular biosynthetic process|cation b…	K09228	KRAB domain-containing zinc finger protein[-]	mmu05168	Herpes simplex infection - Mus musculus (mouse)	9:22247430-22259895:-	1.09587	1.1136	0.994408	1.41896	1.16057	1.24496	1.61185	1.61215	1.23655	90	80	72	88	67	75	94	96	77
ENSMUSG00000062793	Olfr1158	olfactory_receptor_1158	GO:0050896|GO:0005623|GO:0009987|GO:0023052|GO:0005488|GO:0004871|GO:0016020|GO:0031224|GO:0005886|GO:0050794|GO:0038023|GO:0071944|GO:0005549|GO:0051716|GO:0004872|GO:0051606|GO:0007154|GO:0005887|GO:0007165|GO:0050906|GO:0050877|GO:0009593|GO:0031226|GO:0004888|GO:0016021|GO:0050907|GO:0004930|GO:0007186|GO:0007600|GO:0004984|GO:0050911|GO:0007606|GO:0007608	response to stimulus|cell|cellular process|signaling|binding|signal transducer activity|membrane|intrinsic component of membrane|plasma membrane|regulation of cellular process|signaling receptor activity|cell periphery|odorant binding|cellular response to stimulus|receptor activity|detection of stimulus|cell communication|integral component of plasma membrane|signal transduction|detection of stim…	K04257	olfactory receptor[-]	mmu04740	Olfactory transduction - Mus musculus (mouse)	2:87990113-87991054:+	0	0	0	0	0	0	0	0	0	0	0	0	0	0	0	0	0	0
ENSMUSG00000062791	Gm382	predicted_gene_382	GO:0005488|GO:0097159|GO:0003676|GO:0003723	binding|organic cyclic compound binding|nucleic acid binding|RNA binding	-	-	-	-	X:127039972-127063986:+	0	0	0	0	0	0	0	0	0	0	0	0	0	0	0	0	0	0
ENSMUSG00000062421	Arf2	ADP_ribosylation_factor_2	GO:0050896|GO:0005623|GO:0009987|GO:0023052|GO:0005488|GO:0043227|GO:0043229|GO:0050794|GO:0005622|GO:0043167|GO:0097367|GO:0051641|GO:0012505|GO:0051716|GO:0036094|GO:0097159|GO:0006810|GO:0005737|GO:0005794|GO:0007154|GO:0001882|GO:0007165|GO:0000166|GO:0051649|GO:0008104|GO:0045184|GO:0043168|GO:0043231|GO:0017076|GO:0016192|GO:0034613|GO:0001883|GO:0015031|GO:0046907|GO:0035556|GO:0032549|GO:…	response to stimulus|cell|cellular process|signaling|binding|membrane-bounded organelle|intracellular organelle|regulation of cellular process|intracellular|ion binding|carbohydrate derivative binding|cellular localization|endomembrane system|cellular response to stimulus|small molecule binding|organic cyclic compound binding|transport|cytoplasm|Golgi apparatus|cell communication|nucleoside bindi…	-	-	-	-	11:103966739-103985337:+	12.5478	8.02167	9.69116	12.6081	6.83088	9.05936	9.33903	5.71159	7.20389	912	510	621	692	349	483	482	301	397
ENSMUSG00000062426	Olfr304	olfactory_receptor_304	GO:0050896|GO:0005623|GO:0009987|GO:0023052|GO:0005488|GO:0004871|GO:0016020|GO:0031224|GO:0005886|GO:0050794|GO:0038023|GO:0071944|GO:0005549|GO:0051716|GO:0004872|GO:0051606|GO:0007154|GO:0005887|GO:0007165|GO:0050906|GO:0050877|GO:0009593|GO:0031226|GO:0004888|GO:0016021|GO:0050907|GO:0004930|GO:0007186|GO:0007600|GO:0004984|GO:0050911|GO:0007606|GO:0007608	response to stimulus|cell|cellular process|signaling|binding|signal transducer activity|membrane|intrinsic component of membrane|plasma membrane|regulation of cellular process|signaling receptor activity|cell periphery|odorant binding|cellular response to stimulus|receptor activity|detection of stimulus|cell communication|integral component of plasma membrane|signal transduction|detection of stim…	K04257	olfactory receptor[-]	mmu04740	Olfactory transduction - Mus musculus (mouse)	7:86385657-86386658:-	0	0	0	0	0	0	0	0	0	0	0	0	0	0	0	0	0	0
ENSMUSG00000019066	Rab3d	RAB3D_member_RAS_oncogene_family	GO:0050896|GO:0005623|GO:0009987|GO:0005576|GO:0023052|GO:0045202|GO:0005488|GO:0003824|GO:0016020|GO:0008152|GO:0043227|GO:0031090|GO:0016787|GO:0005886|GO:0071704|GO:0043229|GO:0008021|GO:0051050|GO:0050794|GO:0005622|GO:0043167|GO:0097367|GO:0051641|GO:0071944|GO:0012505|GO:0051716|GO:0016079|GO:0005515|GO:1903561|GO:0044237|GO:0036094|GO:0032259|GO:0007269|GO:0097159|GO:0070062|GO:0030667|GO:…	response to stimulus|cell|cellular process|extracellular region|signaling|synapse|binding|catalytic activity|membrane|metabolic process|membrane-bounded organelle|organelle membrane|hydrolase activity|plasma membrane|organic substance metabolic process|intracellular organelle|synaptic vesicle|positive regulation of transport|regulation of cellular process|intracellular|ion binding|carbohydrate de…	K07884	Ras-related protein Rab-3D[-]	mmu04972	Pancreatic secretion - Mus musculus (mouse)	9:21907491-21918192:-	8.49187	8.46822	10.1979	8.94645	9.16894	8.73797	8.18757	7.85697	7.17776	1668	1455	1766	1327	1266	1259	1142	1119	1069
ENSMUSG00000035498	Cdcp1	CUB_domain_containing_protein_1	GO:0005623|GO:0005488|GO:0016020|GO:0031224|GO:0005886|GO:0071944|GO:0005515|GO:0016021	cell|binding|membrane|intrinsic component of membrane|plasma membrane|cell periphery|protein binding|integral component of membrane	-	-	-	-	9:123170824-123216038:-	15.1494	14.3355	12.4579	12.8684	15.3517	13.8344	14.3276	18.7399	18.5638	2920	2417	2117	1873	2080	1956	1961	2619	2713
ENSMUSG00000091462	Gm17084	predicted_gene_17084	-	-	-	-	-	-	13:34033063-34037147:+	0.168745	0.814523	0.0425345	0.260713	1.70708	1.9554	0.118818	0.15516	0.0989098	18	76	4	21	128	153	9	12	8
ENSMUSG00000101731	3830432H09Rik	RIKEN_cDNA_3830432H09_gene	-	-	-	-	-	-	1:119529480-119536165:-	0	0.0124778	0	0	0	0	0	0	0	0	1	0	0	0	0	0	0	0
ENSMUSG00000091460	Gm7808	predicted_pseudogene_7808	GO:0005623|GO:0009987|GO:0005198|GO:0005488|GO:0032991|GO:0008152|GO:0071704|GO:0043229|GO:0006807|GO:0009058|GO:0005622|GO:0003735|GO:0005515|GO:0044237|GO:0005737|GO:0044249|GO:0019538|GO:0030529|GO:0005840|GO:0044267|GO:0034645|GO:0009059|GO:0006518|GO:0010467|GO:0043043|GO:0006412	cell|cellular process|structural molecule activity|binding|macromolecular complex|metabolic process|organic substance metabolic process|intracellular organelle|nitrogen compound metabolic process|biosynthetic process|intracellular|structural constituent of ribosome|protein binding|cellular metabolic process|cytoplasm|cellular biosynthetic process|protein metabolic process|intracellular ribonucleo…	-	-	-	-	9:19927896-19928282:-	1.1245	0.385677	0.765229	0.297895	0.639931	0.306555	0.633477	0.465201	0.296601	10	3	6	2	4	2	4	3	2
ENSMUSG00000101733	Gm29189	predicted_gene_29189	-	-	-	-	-	-	Y:79985619-79986233:-	0	0	0	0	0	0	0	0	0	0	0	0	0	0	0	0	0	0
ENSMUSG00000101734	4933400C23Rik	RIKEN_cDNA_4933400C23_gene	-	-	-	-	-	-	9:92717456-92795711:+	0	0	0	0	0	0	0	0	0	0	0	0	0	0	0	0	0	0
ENSMUSG00000101737	Gm28849	predicted_gene_28849	-	-	-	-	-	-	Y:9420765-9430932:-	0	0	0	0	0	0	0	0	0	0	0	0	0	0	0	0	0	0
ENSMUSG00000101738	Gm29006	predicted_gene_29006	-	-	-	-	-	-	1:18307824-18313906:+	0	0	0	0	0	0	0	0	0	0	0	0	0	0	0	0	0	0
ENSMUSG00000101739	Gm5733	predicted_gene_5733	-	-	-	-	-	-	7:47733002-47733940:-	0	0	0	0	0	0	0	0	0	0	0	0	0	0	0	0	0	0
ENSMUSG00000091468	Vmn2r82	vomeronasal_2_receptor_82	GO:0050896|GO:0005623|GO:0009987|GO:0023052|GO:0004871|GO:0016020|GO:0031224|GO:0005886|GO:0050794|GO:0038023|GO:0071944|GO:0051716|GO:0004872|GO:0007154|GO:0007165|GO:0004888|GO:0016021|GO:0004930|GO:0007186	response to stimulus|cell|cellular process|signaling|signal transducer activity|membrane|intrinsic component of membrane|plasma membrane|regulation of cellular process|signaling receptor activity|cell periphery|cellular response to stimulus|receptor activity|cell communication|signal transduction|transmembrane signaling receptor activity|integral component of membrane|G-protein coupled receptor a…	-	-	-	-	10:79356576-79397198:+	0	0	0	0	0	0	0	0	0	0	0	0	0	0	0	0	0	0
ENSMUSG00000055897	Ppp4r1l-ps	protein_phosphatase_4_regulatory_subunit_1_like_pseudogene	-	-	-	-	-	-	2:173579320-173659640:-	0.586283	0.772745	0.458978	0.554131	0.670502	0.438805	0.838589	0.989325	0.785363	255	294	176	182	205	140	259	312	259
ENSMUSG00000055895	Oosp2	oocyte_secreted_protein_2	GO:0005576	extracellular region	-	-	-	-	19:11647279-11660559:-	0	0	0	0	0	0	0	0	0	0	0	0	0	0	0	0	0	0
ENSMUSG00000108012	RP24-137B5.2	-	-	-	-	-	-	-	6:84921123-84924996:+	0	0	0	0	0	0	0	0	0	0	0	0	0	0	0	0	0	0
ENSMUSG00000108010	RP23-74G1.5	-	-	-	-	-	-	-	6:88188397-88190681:-	0	0	0	0	0	0	0	0	0	0	0	0	0	0	0	0	0	0
ENSMUSG00000108011	RP23-114E15.17	-	-	-	-	-	-	-	6:128375503-128407475:+	0	0	0	0	0	0.641878	0	0	0	0	0	0	0	0	7	0	0	0
ENSMUSG00000071738	Cldn34b3	claudin_34B3	GO:0030054|GO:0005198|GO:0016020|GO:0031224|GO:0005911|GO:0043296|GO:0016021|GO:0005923	cell junction|structural molecule activity|membrane|intrinsic component of membrane|cell-cell junction|apical junction complex|integral component of membrane|bicellular tight junction	-	-	-	-	X:76264304-76267738:+	0	0	0	0	0	0	0	0	0	0	0	0	0	0	0	0	0	0
ENSMUSG00000108014	RP23-447L9.2	-	-	-	-	-	-	-	6:4367774-4368066:+	0	0	0	0	0	0	0.209231	0	0	0	0	0	0	0	0	1	0	0
ENSMUSG00000108015	RP23-81F19.1	-	-	-	-	-	-	-	6:82823214-82840063:+	0	0	0	0	0	0	0	0	0	0	0	0	0	0	0	0	0	0
ENSMUSG00000060499	Rpl10l	ribosomal_protein_L10_like	GO:0022414|GO:0005623|GO:0009987|GO:0005198|GO:0005488|GO:0000003|GO:0032991|GO:0016020|GO:0008152|GO:0043227|GO:0071704|GO:0043229|GO:0006807|GO:0009058|GO:0005622|GO:0048609|GO:0016043|GO:0003735|GO:0044702|GO:0044237|GO:0019953|GO:0097159|GO:0005737|GO:0044249|GO:0019538|GO:0003676|GO:0030529|GO:0044391|GO:0007276|GO:0043231|GO:0006996|GO:0022607|GO:0005634|GO:0005840|GO:0003723|GO:0022618|GO:…	reproductive process|cell|cellular process|structural molecule activity|binding|reproduction|macromolecular complex|membrane|metabolic process|membrane-bounded organelle|organic substance metabolic process|intracellular organelle|nitrogen compound metabolic process|biosynthetic process|intracellular|multicellular organismal reproductive process|cellular component organization|structural constitue…	-	-	-	-	12:66283379-66284401:-	0	0	0	0	0	0	0	0	0	0	0	0	0	0	0	0	0	0
ENSMUSG00000097154	Gm26510	predicted_gene_26510	-	-	-	-	-	-	17:70874349-70924996:-	0.105332	0.0602085	0.0995637	0	0	0.23931	0.0741634	0.532635	0.185211	6	3	5	0	0	10	3	22	8
ENSMUSG00000097155	Gm26511	predicted_gene_26511	-	-	-	-	-	-	9:21717616-21723450:-	0	0	0	0.0608367	0.0326796	0	0	0	0	0	0	0	2	1	0	0	0	0
ENSMUSG00000097156	Gm3764	predicted_gene_3764	-	-	-	-	-	-	3:88206813-88229959:+	0	0.0182154	0	0	0	0	0.0373929	0	0	0	3	0	0	0	0	5	0	0
ENSMUSG00000097157	Gm26512	predicted_gene_26512	-	-	-	-	-	-	12:90738201-90750693:+	0	0	0	0.0189391	0	0	0	0	0	0	0	0	1	0	0	0	0	0
ENSMUSG00000097150	Gm26513	predicted_gene_26513	-	-	-	-	-	-	15:98093283-98095771:+	0.0349753	0	0.0396539	0	0.0248806	0.0714968	0	0.048229	0.0922337	2	0	2	0	1	3	0	2	4
ENSMUSG00000097151	Gm26514	predicted_gene_26514	-	-	-	-	-	-	13:38945543-38951313:-	0.0411403	0.035277	0.209993	0.4631	0.468223	0.350546	0.478001	0.922055	0.434099	4	3	18	34	32	25	33	65	32
ENSMUSG00000097152	Gm26515	predicted_gene_26515	-	-	-	-	-	-	5:110779882-110781127:+	0	0	0	0	0.310766	0	0	0.0602318	0	0	0	0	0	5	0	0	1	0
ENSMUSG00000097158	Gm26516	predicted_gene_26516	-	-	-	-	-	-	4:130774817-130779246:-	0	0	0	0	0	0	0	0	0	0	0	0	0	0	0	0	0	0
ENSMUSG00000097159	Gm26517	predicted_gene_26517	-	-	-	-	-	-	12:51888015-51889459:+	0.259936	0.127352	0.126341	0.0983665	0.211308	0	0.156869	0.20485	0.146933	7	3	3	2	4	0	3	4	3
ENSMUSG00000031918	Mtmr2	myotubularin_related_protein_2	GO:0050896|GO:0005623|GO:0009987|GO:0005576|GO:0023052|GO:0045202|GO:0005488|GO:0003824|GO:0016020|GO:0032502|GO:0008152|GO:0048646|GO:0043227|GO:0031090|GO:0016787|GO:0019222|GO:0005886|GO:0023051|GO:0009653|GO:0071704|GO:0048523|GO:0043229|GO:0008021|GO:0051050|GO:0097060|GO:0050794|GO:0005622|GO:0051641|GO:0071944|GO:0012505|GO:0016043|GO:0042995|GO:0009892|GO:0051716|GO:0051051|GO:0048856|GO:…	response to stimulus|cell|cellular process|extracellular region|signaling|synapse|binding|catalytic activity|membrane|developmental process|metabolic process|anatomical structure formation involved in morphogenesis|membrane-bounded organelle|organelle membrane|hydrolase activity|regulation of metabolic process|plasma membrane|regulation of signaling|anatomical structure morphogenesis|organic subs…	K18081	myotubularin-related protein 1/2[3.1.3.64 3.1.3.95]	mmu01100|mmu04070|mmu00562	Metabolic pathways - Mus musculus (mouse)|Phosphatidylinositol signaling system - Mus musculus (mouse)|Inositol phosphate metabolism - Mus musculus (mouse)	9:13748410-13806481:+	6.04004	6.25763	5.85606	7.27076	6.45226	6.78861	7.55214	5.6811	6.326	1088	986	930	989	817	897	966	742	864
ENSMUSG00000031919	Tmed6	transmembrane_emp24_protein_transport_domain_containing_6	GO:0005623|GO:0016020|GO:0031224|GO:0043227|GO:0005789|GO:0031090|GO:0043229|GO:0005622|GO:0012505|GO:0042175|GO:0006810|GO:0005783|GO:0005737|GO:0098588|GO:0043231|GO:0016021	cell|membrane|intrinsic component of membrane|membrane-bounded organelle|endoplasmic reticulum membrane|organelle membrane|intracellular organelle|intracellular|endomembrane system|nuclear outer membrane-endoplasmic reticulum membrane network|transport|endoplasmic reticulum|cytoplasm|bounding membrane of organelle|intracellular membrane-bounded organelle|integral component of membrane	-	-	-	-	8:107061484-107065644:-	2.37008	1.38355	0.571945	2.27042	1.72167	3.8497	1.34926	3.54691	1.06412	47	24	10	34	24	56	19	51	16
ENSMUSG00000031916	Cog8	component_of_oligomeric_golgi_complex_8	GO:0005623|GO:0032991|GO:0016020|GO:0043227|GO:0031090|GO:0043229|GO:0005622|GO:0051641|GO:0012505|GO:0043234|GO:0006810|GO:0005737|GO:0098588|GO:0005794|GO:0051649|GO:0008104|GO:0045184|GO:0017119|GO:0043231|GO:0016192|GO:0015031|GO:0000139|GO:0046907|GO:0048193|GO:0006891	cell|macromolecular complex|membrane|membrane-bounded organelle|organelle membrane|intracellular organelle|intracellular|cellular localization|endomembrane system|protein complex|transport|cytoplasm|bounding membrane of organelle|Golgi apparatus|establishment of localization in cell|protein localization|establishment of protein localization|Golgi transport complex|intracellular membrane-bounded o…	-	-	-	-	8:107046289-107056689:-	4.29363	4.71838	4.82967	4.16807	4.68876	4.36368	4.88406	3.53824	3.79867	723	695	717	530	555	539	584	432	485
ENSMUSG00000031917	Nip7	nuclear_import_7_homolog_S._cerevisiae_	GO:0005623|GO:0009987|GO:0005488|GO:0043227|GO:0043229|GO:0005622|GO:0016043|GO:0005515|GO:0097159|GO:0003676|GO:0043231|GO:0006996|GO:0022607|GO:0005634|GO:0003723|GO:0022618|GO:0005730|GO:0070925|GO:0042254|GO:0031981|GO:0034622|GO:0044822|GO:0042255	cell|cellular process|binding|membrane-bounded organelle|intracellular organelle|intracellular|cellular component organization|protein binding|organic cyclic compound binding|nucleic acid binding|intracellular membrane-bounded organelle|organelle organization|cellular component assembly|nucleus|RNA binding|ribonucleoprotein complex assembly|nucleolus|organelle assembly|ribosome biogenesis|nuclear…	-	-	-	-	8:107056877-107060926:+	8.68643	7.51749	8.46839	10.8186	8.19046	9.76707	7.74402	5.14846	6.76017	605	458	520	569	401	499	383	260	357
ENSMUSG00000031910	Has3	hyaluronan_synthase_3	GO:0005623|GO:0009987|GO:0005576|GO:0003824|GO:0016020|GO:0008152|GO:0044089|GO:0031224|GO:0007155|GO:0019222|GO:0005886|GO:0071704|GO:0016740|GO:0009893|GO:0050794|GO:0036117|GO:0006807|GO:0009058|GO:0005622|GO:0071944|GO:0016043|GO:0044237|GO:0046483|GO:0005737|GO:1901360|GO:0044262|GO:0044249|GO:0005975|GO:1900106|GO:0016757|GO:0005887|GO:0051130|GO:0006725|GO:0031325|GO:0006139|GO:0051171|GO:…	cell|cellular process|extracellular region|catalytic activity|membrane|metabolic process|positive regulation of cellular component biogenesis|intrinsic component of membrane|cell adhesion|regulation of metabolic process|plasma membrane|organic substance metabolic process|transferase activity|positive regulation of metabolic process|regulation of cellular process|hyaluranon cable|nitrogen compound…	-	-	-	-	8:106870242-106884566:+	0.00894323	0.0357767	0.0101396	0.0295997	0.0699583	0.115798	0.0251855	0.0924887	0.0648598	2	7	2	5	11	19	4	15	11
ENSMUSG00000031913	Vps4a	vacuolar_protein_sorting_4a_yeast_	GO:0005623|GO:0009987|GO:0005576|GO:0005488|GO:0003824|GO:0032991|GO:0016020|GO:0032502|GO:0008152|GO:0044089|GO:0000920|GO:0043227|GO:0031090|GO:0016787|GO:0009838|GO:0005886|GO:0071704|GO:0090543|GO:0048523|GO:0043229|GO:0051050|GO:0050794|GO:0005622|GO:0043167|GO:0097367|GO:0051641|GO:0071944|GO:0012505|GO:0016043|GO:0043234|GO:0048856|GO:0005515|GO:1903561|GO:0044237|GO:0036094|GO:0030496|GO:…	cell|cellular process|extracellular region|binding|catalytic activity|macromolecular complex|membrane|developmental process|metabolic process|positive regulation of cellular component biogenesis|cell separation after cytokinesis|membrane-bounded organelle|organelle membrane|hydrolase activity|abscission|plasma membrane|organic substance metabolic process|Flemming body|negative regulation of cellu…	K12196	vacuolar protein-sorting-associated protein 4[-]	mmu04144|mmu04217	Endocytosis - Mus musculus (mouse)|Necroptosis - Mus musculus (mouse)	8:107031222-107045755:+	20.4093	21.9585	21.1295	19.7089	19.8252	20.0581	18.491	15.6724	18.5849	1444	1359	1318	1053	986	1041	929	804	997
ENSMUSG00000049349	Gm5105	predicted_gene_5105	-	-	-	-	-	-	3:138048761-138067388:-	0	0	0	0	0	0	0	0	0	0	0	0	0	0	0	0	0	0
ENSMUSG00000038637	Lrrc56	leucine_rich_repeat_containing_56	GO:0005488|GO:0005515	binding|protein binding	-	-	-	-	7:141194157-141210055:+	0.798457	0.78317	0.889578	0.813356	0.786374	0.863076	0.765147	0.794954	0.853667	169	145	166	130	117	134	115	122	137
ENSMUSG00000038633	Degs1	degenerative_spermatocyte_homolog_1_Drosophila_	GO:0005623|GO:0009987|GO:0003824|GO:0016020|GO:0008152|GO:0031224|GO:0043227|GO:0005789|GO:0031090|GO:0071704|GO:0043229|GO:0050794|GO:0006807|GO:0009058|GO:0005622|GO:0012505|GO:0016491|GO:0044237|GO:0042175|GO:0016705|GO:0005783|GO:0005737|GO:0098588|GO:0044249|GO:0008219|GO:0055114|GO:0010941|GO:0006082|GO:0043231|GO:0006629|GO:0044255|GO:0010942|GO:0016021|GO:0006665|GO:0043068|GO:0043067|GO:…	cell|cellular process|catalytic activity|membrane|metabolic process|intrinsic component of membrane|membrane-bounded organelle|endoplasmic reticulum membrane|organelle membrane|organic substance metabolic process|intracellular organelle|regulation of cellular process|nitrogen compound metabolic process|biosynthetic process|intracellular|endomembrane system|oxidoreductase activity|cellular metabol…	K04712	sphingolipid 4-desaturase/C4-monooxygenase[1.14.19.17 1.14.18.5]	mmu01100|mmu04071|mmu00600	Metabolic pathways - Mus musculus (mouse)|Sphingolipid signaling pathway - Mus musculus (mouse)|Sphingolipid metabolism - Mus musculus (mouse)	1:182275772-182282804:-	9.22171	8.36745	7.70465	8.14128	5.71839	8.24917	8.09766	10.643	11.2125	858	681	632	572	374	563	535	718	791
ENSMUSG00000038630	Zkscan16	zinc_finger_with_KRAB_and_SCAN_domains_16	GO:0001071|GO:0005623|GO:0009987|GO:0005488|GO:0008152|GO:0003700|GO:0043227|GO:0019222|GO:0071704|GO:0043229|GO:0050794|GO:0006807|GO:0009058|GO:0005622|GO:0043167|GO:0044237|GO:0097159|GO:0046483|GO:1901360|GO:0044249|GO:0043169|GO:0003676|GO:0006725|GO:0006139|GO:0051171|GO:0043231|GO:0031323|GO:0005634|GO:0010468|GO:0016070|GO:0034645|GO:0046872|GO:0009059|GO:0003677|GO:0010467|GO:0051252|GO:…	nucleic acid binding transcription factor activity|cell|cellular process|binding|metabolic process|transcription factor activity, sequence-specific DNA binding|membrane-bounded organelle|regulation of metabolic process|organic substance metabolic process|intracellular organelle|regulation of cellular process|nitrogen compound metabolic process|biosynthetic process|intracellular|ion binding|cellul…	-	-	-	-	4:58943628-58958355:+	0	0	0	0	0	0	0.0219415	0	0	0	0	0	0	0	0	1	0	0
ENSMUSG00000030359	Pzp	pregnancy_zone_protein	GO:0022414|GO:0009987|GO:0005576|GO:0005488|GO:0000003|GO:0032502|GO:0008152|GO:0019222|GO:0071704|GO:0048523|GO:0050794|GO:0030234|GO:0009892|GO:0044702|GO:0005615|GO:0048856|GO:0005515|GO:0044237|GO:0043086|GO:0050790|GO:0031324|GO:0019538|GO:0019838|GO:0007566|GO:0007565|GO:0004857|GO:0031323|GO:0007275|GO:0032403|GO:0044092|GO:0032269|GO:0051346|GO:0051246|GO:0044267|GO:0051248|GO:0030414|GO:…	reproductive process|cellular process|extracellular region|binding|reproduction|developmental process|metabolic process|regulation of metabolic process|organic substance metabolic process|negative regulation of cellular process|regulation of cellular process|enzyme regulator activity|negative regulation of metabolic process|single organism reproductive process|extracellular space|anatomical struc…	-	-	-	-	6:128483567-128526720:-	0	0	0	0.00835452	0	0	0	0	0	0	0	0	1	0	0	0	0	0
ENSMUSG00000030357	Fkbp4	FK506_binding_protein_4	GO:0022414|GO:0050896|GO:0005623|GO:0009987|GO:0005576|GO:0023052|GO:0005488|GO:0000003|GO:0003824|GO:0032991|GO:0016020|GO:0032502|GO:0008152|GO:0008144|GO:0030427|GO:0016853|GO:0043227|GO:0005789|GO:0031090|GO:0071704|GO:0048523|GO:0043229|GO:0044297|GO:0050794|GO:0005622|GO:0043167|GO:0097367|GO:0012505|GO:0016043|GO:0042995|GO:0003006|GO:0006457|GO:0044702|GO:0051716|GO:0043234|GO:0048856|GO:…	reproductive process|response to stimulus|cell|cellular process|extracellular region|signaling|binding|reproduction|catalytic activity|macromolecular complex|membrane|developmental process|metabolic process|drug binding|site of polarized growth|isomerase activity|membrane-bounded organelle|endoplasmic reticulum membrane|organelle membrane|organic substance metabolic process|negative regulation of…	K09571	FK506-binding protein 4/5[5.2.1.8]	mmu04915	Estrogen signaling pathway - Mus musculus (mouse)	6:128429735-128438677:-	96.4352	116.32	123.37	115.229	97.0761	94.2119	89.2659	58.7742	59.8357	8547	9018	9640	7712	6048	6125	5618	3777	4021
ENSMUSG00000030351	Tspan11	tetraspanin_11	GO:0050896|GO:0005623|GO:0009987|GO:0023052|GO:0016020|GO:0031224|GO:0005886|GO:0050794|GO:0071944|GO:0051716|GO:0007154|GO:0005887|GO:0007165|GO:0031226|GO:0016021|GO:0007166	response to stimulus|cell|cellular process|signaling|membrane|intrinsic component of membrane|plasma membrane|regulation of cellular process|cell periphery|cellular response to stimulus|cell communication|integral component of plasma membrane|signal transduction|intrinsic component of plasma membrane|integral component of membrane|cell surface receptor signaling pathway	-	-	-	-	6:127887589-127953977:+	0.340408	0.300714	0.491419	0.829869	0.209117	0.769927	0.326857	0.27742	0.397936	44	34	56	81	19	73	30	26	39
ENSMUSG00000030350	Prmt8	protein_arginine_N_methyltransferase_8	GO:0005623|GO:0009987|GO:0005488|GO:0003824|GO:0016020|GO:0008152|GO:0019222|GO:0005886|GO:0071704|GO:0016740|GO:0050794|GO:0006807|GO:0009058|GO:0005622|GO:0071944|GO:0016043|GO:0005515|GO:0044237|GO:0032259|GO:0046483|GO:0005737|GO:1901360|GO:0044249|GO:0019538|GO:0016570|GO:0042802|GO:0006725|GO:0006139|GO:0051171|GO:0006996|GO:0031323|GO:0046983|GO:0006479|GO:0010468|GO:0016070|GO:0043412|GO:…	cell|cellular process|binding|catalytic activity|membrane|metabolic process|regulation of metabolic process|plasma membrane|organic substance metabolic process|transferase activity|regulation of cellular process|nitrogen compound metabolic process|biosynthetic process|intracellular|cell periphery|cellular component organization|protein binding|cellular metabolic process|methylation|heterocycle me…	-	-	-	-	6:127689011-127769472:-	0	0	0	0.0211501	0	0	0	0	0	0	0	0	1	0	0	0	0	0
ENSMUSG00000030353	Tead4	TEA_domain_family_member_4	GO:0022414|GO:0050896|GO:0001071|GO:0005623|GO:0009987|GO:0023052|GO:0005488|GO:0000003|GO:0002376|GO:0032991|GO:0032502|GO:0008152|GO:0051707|GO:0009607|GO:0003700|GO:0048646|GO:0043227|GO:0019222|GO:0009653|GO:0071704|GO:0043229|GO:0009893|GO:0009605|GO:0050794|GO:0006807|GO:0009058|GO:0005622|GO:0032993|GO:0006950|GO:0044702|GO:0051716|GO:0098727|GO:0043234|GO:0048856|GO:0044237|GO:0050793|GO:…	reproductive process|response to stimulus|nucleic acid binding transcription factor activity|cell|cellular process|signaling|binding|reproduction|immune system process|macromolecular complex|developmental process|metabolic process|response to other organism|response to biotic stimulus|transcription factor activity, sequence-specific DNA binding|anatomical structure formation involved in morphogen…	K09448	transcriptional enhancer factor[-]	mmu04390|mmu04392	Hippo signaling pathway - Mus musculus (mouse)|Hippo signaling pathway - multiple species - Mus musculus (mouse)	6:128224288-128300823:-	1.13913	0.783385	0.63594	1.15494	0.898872	1.62572	1.07781	0.846891	1.26762	128	77	63	98	71	134	86	69	108
ENSMUSG00000030352	Tspan9	tetraspanin_9	GO:0050896|GO:0030054|GO:0005623|GO:0009987|GO:0023052|GO:0016020|GO:0031224|GO:0005886|GO:0050794|GO:0071944|GO:0051716|GO:0030055|GO:0005912|GO:0007154|GO:0097197|GO:0005887|GO:0007165|GO:0031226|GO:0005924|GO:0016021|GO:0005925|GO:0007166	response to stimulus|cell junction|cell|cellular process|signaling|membrane|intrinsic component of membrane|plasma membrane|regulation of cellular process|cell periphery|cellular response to stimulus|cell-substrate junction|adherens junction|cell communication|tetraspanin-enriched microdomain|integral component of plasma membrane|signal transduction|intrinsic component of plasma membrane|cell-sub…	-	-	-	-	6:127961396-128143594:-	1.72808	1.30872	1.91063	1.01788	1.11673	2.75713	0.767696	1.11272	1.29414	317	210	309	141	144	371	100	148	180
ENSMUSG00000104818	Gm43661	predicted_gene_43661	-	-	-	-	-	-	5:124035201-124052352:-	0.823466	0.362052	0.287402	0.335533	0.450543	0.0863442	0.178379	0	0.584826	13	5	4	4	5	1	2	0	7
ENSMUSG00000104816	Gm43473	predicted_gene_43473	-	-	-	-	-	-	3:151117922-151123918:-	0	0	0	0	0	0	0	0	0	0	0	0	0	0	0	0	0	0
ENSMUSG00000104814	Gm42979	predicted_gene_42979	-	-	-	-	-	-	5:129556147-129558374:+	1.09382	0.669893	0.708959	0.879432	0.555723	1.01186	1.89795	1.45467	0.978916	56	30	32	34	20	38	69	54	38
ENSMUSG00000104815	Trav5-2	T_cell_receptor_alpha_variable_5_2	-	-	-	-	-	-	14:53614945-53615224:+	0	0	0	0	0	0	0	0	0	0	0	0	0	0	0	0	0	0
ENSMUSG00000104811	Gm43644	predicted_gene_43644	-	-	-	-	-	-	5:11238536-11254753:-	0	0	0	0	0	0	0	0	0	0	0	0	0	0	0	0	0	0
ENSMUSG00000073460	Pnldc1	poly_A_specific_ribonuclease_PARN_like_domain_containing_1	GO:0005623|GO:0005488|GO:0043227|GO:0043229|GO:0005622|GO:0097159|GO:0003676|GO:0043231|GO:0005634	cell|binding|membrane-bounded organelle|intracellular organelle|intracellular|organic cyclic compound binding|nucleic acid binding|intracellular membrane-bounded organelle|nucleus	K01148	poly(A)-specific ribonuclease[3.1.13.4]	mmu03018	RNA degradation - Mus musculus (mouse)	17:12888902-12910000:-	0	0.08837	0.0584361	0	0	0.245882	0.145148	0.0710728	0	0	3	2	0	0	7	4	2	0
ENSMUSG00000073468	Sft2d1	SFT2_domain_containing_1	GO:0016020|GO:0031224|GO:0006810|GO:0008104|GO:0045184|GO:0016021|GO:0016192|GO:0015031	membrane|intrinsic component of membrane|transport|protein localization|establishment of protein localization|integral component of membrane|vesicle-mediated transport|protein transport	-	-	-	-	17:8311102-8396852:+	4.22055	5.25246	3.13375	3.60815	3.65892	3.64158	5.20201	4.69458	3.75455	553	602	362	357	337	350	484	446	373
ENSMUSG00000049699	Ucn2	urocortin_2	GO:0050896|GO:0009987|GO:0005576|GO:0023052|GO:0005488|GO:0008152|GO:0019222|GO:0023051|GO:0071704|GO:0048523|GO:0009605|GO:0050794|GO:0006807|GO:0009058|GO:0051641|GO:0042562|GO:0009892|GO:0006950|GO:0051716|GO:0005615|GO:0051051|GO:0005515|GO:0044237|GO:0008283|GO:0023057|GO:0006793|GO:0006810|GO:0033554|GO:0046483|GO:0009991|GO:0009725|GO:1901360|GO:0007154|GO:0007586|GO:0044249|GO:0031668|GO:…	response to stimulus|cellular process|extracellular region|signaling|binding|metabolic process|regulation of metabolic process|regulation of signaling|organic substance metabolic process|negative regulation of cellular process|response to external stimulus|regulation of cellular process|nitrogen compound metabolic process|biosynthetic process|cellular localization|hormone binding|negative regulat…	K05257	urocortin 2/3[-]	mmu04080	Neuroactive ligand-receptor interaction - Mus musculus (mouse)	9:108986010-108987164:+	0	0	0	0	0	0	0	0	0	0	0	0	0	0	0	0	0	0
ENSMUSG00000049694	BC048671	cDNA_sequence_BC048671	-	-	-	-	-	-	6:90301219-90305449:+	0	0	0	0	0	0	0	0	0	0	0	0	0	0	0	0	0	0
ENSMUSG00000049690	Nckap5	NCK_associated_protein_5	-	-	-	-	-	-	1:125913620-126830799:-	0.239319	0.131429	0.236851	0.416343	0.22363	0.268676	0.548485	0.689243	0.340384	102	49	89	134	67	84	166	213	110
ENSMUSG00000049691	Nkx3-2	NK3_homeobox_2	GO:0001071|GO:0005623|GO:0009987|GO:0005488|GO:0002376|GO:0032502|GO:0008152|GO:0003700|GO:0048646|GO:0043227|GO:0019222|GO:0009653|GO:0071704|GO:0048523|GO:0043229|GO:0050794|GO:0006807|GO:0009058|GO:0005622|GO:0009892|GO:0048856|GO:0044237|GO:0050793|GO:0002520|GO:0097159|GO:0045595|GO:0035295|GO:0048598|GO:0046483|GO:0009888|GO:0000981|GO:1901360|GO:0031324|GO:0048565|GO:0009890|GO:0044249|GO:…	nucleic acid binding transcription factor activity|cell|cellular process|binding|immune system process|developmental process|metabolic process|transcription factor activity, sequence-specific DNA binding|anatomical structure formation involved in morphogenesis|membrane-bounded organelle|regulation of metabolic process|anatomical structure morphogenesis|organic substance metabolic process|negative…	-	-	-	-	5:41761483-41764501:-	0.15199	0.0868783	0.344782	0.167709	0	0.448935	0	0.104792	0.133626	6	3	12	5	0	13	0	3	4
ENSMUSG00000049692	Tmem239	transmembrane_239	GO:0005488|GO:0016020|GO:0031224|GO:0005515|GO:0016021	binding|membrane|intrinsic component of membrane|protein binding|integral component of membrane	-	-	-	-	2:130406478-130407902:+	0	0	0	0	0	0	0	0	0	0	0	0	0	0	0	0	0	0
ENSMUSG00000035329	Fbxo33	F_box_protein_33	GO:0009987|GO:0005488|GO:0008152|GO:0071704|GO:0005515|GO:0044237|GO:0019538|GO:0043412|GO:0044267|GO:0036211|GO:0006464|GO:0032446|GO:0016567	cellular process|binding|metabolic process|organic substance metabolic process|protein binding|cellular metabolic process|protein metabolic process|macromolecule modification|cellular protein metabolic process|protein modification process|cellular protein modification process|protein modification by small protein conjugation|protein ubiquitination	-	-	-	-	12:59200655-59219725:-	2.55299	2.37515	2.04762	2.68768	2.96322	2.41733	3.61782	1.74577	2.97965	478	389	338	380	390	332	481	237	423
ENSMUSG00000035325	Sec31a	Sec31_homolog_A_S._cerevisiae_	GO:0050896|GO:0005623|GO:0005488|GO:0032991|GO:0016020|GO:0043227|GO:0005789|GO:0031090|GO:0043229|GO:0005622|GO:0012505|GO:0043234|GO:0005515|GO:0042175|GO:0030658|GO:0006810|GO:0005783|GO:0005737|GO:0098588|GO:0010035|GO:0012506|GO:0030117|GO:0008104|GO:0045184|GO:0031982|GO:0048306|GO:0043231|GO:0030133|GO:0016192|GO:0030134|GO:0012507|GO:0015031|GO:0031988|GO:0070971|GO:0048471|GO:0030120|GO:…	response to stimulus|cell|binding|macromolecular complex|membrane|membrane-bounded organelle|endoplasmic reticulum membrane|organelle membrane|intracellular organelle|intracellular|endomembrane system|protein complex|protein binding|nuclear outer membrane-endoplasmic reticulum membrane network|transport vesicle membrane|transport|endoplasmic reticulum|cytoplasm|bounding membrane of organelle|resp…	K14005	protein transport protein SEC31[-]	mmu04141	Protein processing in endoplasmic reticulum - Mus musculus (mouse)	5:100361649-100416234:-	14.8477	14.7462	16.1499	15.2363	12.6788	14.7589	15.3937	15.3327	10.1828	3825	3323	3668	2964	2296	2789	2816	2864	1989
ENSMUSG00000070605	Gm13251	predicted_gene_13251	GO:0005623|GO:0009987|GO:0005488|GO:0008152|GO:0019222|GO:0071704|GO:0050794|GO:0006807|GO:0009058|GO:0005622|GO:0043167|GO:0044237|GO:0097159|GO:0046483|GO:1901360|GO:0044249|GO:0043169|GO:0003676|GO:0006725|GO:0006139|GO:0051171|GO:0031323|GO:0010468|GO:0016070|GO:0034645|GO:0046872|GO:0009059|GO:0010467|GO:0051252|GO:0006351|GO:0032774|GO:0006355|GO:2001141|GO:1903506	cell|cellular process|binding|metabolic process|regulation of metabolic process|organic substance metabolic process|regulation of cellular process|nitrogen compound metabolic process|biosynthetic process|intracellular|ion binding|cellular metabolic process|organic cyclic compound binding|heterocycle metabolic process|organic cyclic compound metabolic process|cellular biosynthetic process|cation b…	-	-	-	-	4:146449023-146470292:+	0.172157	0.0656074	0.173578	0.645954	0.625892	0.651938	0.592643	0.962941	0.731633	18	6	16	51	46	50	44	73	58
ENSMUSG00000026950	Neb	nebulin	GO:0005623|GO:0009987|GO:0005576|GO:0005488|GO:0032991|GO:0032502|GO:0048646|GO:0043227|GO:0009653|GO:0043229|GO:0050794|GO:0005622|GO:0016043|GO:0043234|GO:0048856|GO:0005515|GO:1903561|GO:0031674|GO:0070062|GO:0005737|GO:0030018|GO:0008092|GO:0030029|GO:0048869|GO:0048468|GO:0031982|GO:0061061|GO:0030017|GO:0032970|GO:0006996|GO:0032535|GO:0022607|GO:0051128|GO:0033043|GO:0030036|GO:0030239|GO:…	cell|cellular process|extracellular region|binding|macromolecular complex|developmental process|anatomical structure formation involved in morphogenesis|membrane-bounded organelle|anatomical structure morphogenesis|intracellular organelle|regulation of cellular process|intracellular|cellular component organization|protein complex|anatomical structure development|protein binding|extracellular vesi…	-	-	-	-	2:52136647-52338798:-	0.0242876	0.0173535	0.018939	0.0160809	0.0259131	0.0289717	0.0513031	0.0230284	0.0340333	16	10	11	8	12	14	24	11	17
ENSMUSG00000075704	Txnrd2	thioredoxin_reductase_2	GO:0016209|GO:0005623|GO:0009987|GO:0005488|GO:0003824|GO:0002376|GO:0032502|GO:0008152|GO:0043227|GO:0043229|GO:0004791|GO:0050794|GO:0005622|GO:0043167|GO:0016491|GO:0048037|GO:0048856|GO:0005515|GO:0036094|GO:0002520|GO:0097159|GO:0019725|GO:0005737|GO:0042592|GO:0016651|GO:0016667|GO:0045454|GO:0055114|GO:0050662|GO:0000166|GO:0007507|GO:0043168|GO:0043231|GO:0007275|GO:0048513|GO:0072359|GO:…	antioxidant activity|cell|cellular process|binding|catalytic activity|immune system process|developmental process|metabolic process|membrane-bounded organelle|intracellular organelle|thioredoxin-disulfide reductase activity|regulation of cellular process|intracellular|ion binding|oxidoreductase activity|cofactor binding|anatomical structure development|protein binding|small molecule binding|immun…	K22182	thioredoxin reductase (NADPH)[1.8.1.9]	mmu05200|mmu05225|mmu00450	Pathways in cancer - Mus musculus (mouse)|Hepatocellular carcinoma - Mus musculus (mouse)|Selenocompound metabolism - Mus musculus (mouse)	16:18426384-18479073:+	2.48144	2.31475	2.76007	2.04484	2.35052	2.44907	2.1407	1.77331	1.94144	413	337	405	257	275	299	253	214	245
ENSMUSG00000075707	Dio3	deiodinase_iodothyronine_type_III	GO:0005623|GO:0009987|GO:0003824|GO:0016020|GO:0032502|GO:0008152|GO:0040007|GO:0031224|GO:0043227|GO:0031090|GO:0005886|GO:0042445|GO:0071704|GO:0043229|GO:0045927|GO:0006807|GO:0009058|GO:0005622|GO:0071944|GO:0012505|GO:0016491|GO:0048589|GO:0044237|GO:0040008|GO:0050793|GO:0009056|GO:0035264|GO:0048638|GO:0042446|GO:0005737|GO:0098588|GO:1901360|GO:0048639|GO:0033798|GO:0055114|GO:0042447|GO:…	cell|cellular process|catalytic activity|membrane|developmental process|metabolic process|growth|intrinsic component of membrane|membrane-bounded organelle|organelle membrane|plasma membrane|hormone metabolic process|organic substance metabolic process|intracellular organelle|positive regulation of growth|nitrogen compound metabolic process|biosynthetic process|intracellular|cell periphery|endome…	K07754	thyroxine 5-deiodinase[1.21.99.3]	-	-	12:110279068-110281097:+	0	0	0	0	0	0.102321	0.0352246	0	0.0329936	0	0	0	0	0	6	2	0	2
ENSMUSG00000075706	Gpx4	glutathione_peroxidase_4	GO:0016209|GO:0022414|GO:0050896|GO:0005623|GO:0009987|GO:0005576|GO:0000003|GO:0003824|GO:0016020|GO:0032502|GO:0008152|GO:0004601|GO:0043227|GO:0031090|GO:0043229|GO:0005622|GO:0048609|GO:0012505|GO:0016043|GO:0006950|GO:0016491|GO:0044702|GO:0048856|GO:1903561|GO:0019953|GO:0070062|GO:0006979|GO:0005737|GO:0019866|GO:0004602|GO:0016684|GO:0055114|GO:0031966|GO:0031982|GO:0007276|GO:0043231|GO:…	antioxidant activity|reproductive process|response to stimulus|cell|cellular process|extracellular region|reproduction|catalytic activity|membrane|developmental process|metabolic process|peroxidase activity|membrane-bounded organelle|organelle membrane|intracellular organelle|intracellular|multicellular organismal reproductive process|endomembrane system|cellular component organization|response t…	K05361	phospholipid-hydroperoxide glutathione peroxidase[1.11.1.12]	mmu00480|mmu04216	Glutathione metabolism - Mus musculus (mouse)|Ferroptosis - Mus musculus (mouse)	10:80047166-80056439:+	15.0491	12.912	17.9318	13.5393	14.4784	15.3551	10.1377	14.1435	12.9523	970	728	1019	659	656	726	464	661	633
ENSMUSG00000075701	Vimp	VCP_interacting_membrane_protein	GO:0016209|GO:0050896|GO:0005623|GO:0009987|GO:0005576|GO:0023052|GO:0005488|GO:0002376|GO:0032991|GO:0016020|GO:0008152|GO:0051707|GO:0009607|GO:0031224|GO:0043227|GO:0005789|GO:0006955|GO:0032994|GO:0031090|GO:0019222|GO:0023051|GO:0071704|GO:0048523|GO:0043229|GO:0009605|GO:0050794|GO:0006807|GO:0009058|GO:0005622|GO:0051641|GO:0012505|GO:0009892|GO:0006950|GO:0051716|GO:0005615|GO:0002683|GO:…	antioxidant activity|response to stimulus|cell|cellular process|extracellular region|signaling|binding|immune system process|macromolecular complex|membrane|metabolic process|response to other organism|response to biotic stimulus|intrinsic component of membrane|membrane-bounded organelle|endoplasmic reticulum membrane|immune response|protein-lipid complex|organelle membrane|regulation of metaboli…	K14025	selenoprotein S[-]	mmu04141	Protein processing in endoplasmic reticulum - Mus musculus (mouse)	7:66079649-66089405:+	21.5785	24.757	14.7409	24.4566	28.6226	25.1944	23.6089	19.6148	24.8679	1672	1678	1007	1431	1559	1432	1299	1102	1461
ENSMUSG00000023707	Ogfod2	2_oxoglutarate_and_iron_dependent_oxygenase_domain_containing_2	GO:0005488|GO:0003824|GO:0008152|GO:0043167|GO:0030246|GO:0016491|GO:0036094|GO:0051213|GO:0016705|GO:0019842|GO:0043169|GO:0055114|GO:0043177|GO:0043168|GO:0048029|GO:0046872|GO:0031418|GO:0031406|GO:0046914|GO:0005506	binding|catalytic activity|metabolic process|ion binding|carbohydrate binding|oxidoreductase activity|small molecule binding|dioxygenase activity|oxidoreductase activity, acting on paired donors, with incorporation or reduction of molecular oxygen|vitamin binding|cation binding|oxidation-reduction process|organic acid binding|anion binding|monosaccharide binding|metal ion binding|L-ascorbic acid …	-	-	-	-	5:124112297-124115483:+	2.0153	2.47398	2.3549	1.74634	2.0107	2.30484	1.61903	1.79078	1.27545	298	320	307	195	209	250	170	192	143
ENSMUSG00000026956	Uap1l1	UDP_N_acteylglucosamine_pyrophosphorylase_1_like_1	GO:0005623|GO:0009987|GO:0003824|GO:0008152|GO:0071704|GO:0016740|GO:0006807|GO:0009058|GO:0005622|GO:0044237|GO:0046483|GO:0005737|GO:1901360|GO:0044249|GO:0006725|GO:0006139|GO:0016772|GO:0009225|GO:0016779|GO:1901137|GO:0005829|GO:0070569|GO:0006047|GO:0006048|GO:0003977	cell|cellular process|catalytic activity|metabolic process|organic substance metabolic process|transferase activity|nitrogen compound metabolic process|biosynthetic process|intracellular|cellular metabolic process|heterocycle metabolic process|cytoplasm|organic cyclic compound metabolic process|cellular biosynthetic process|cellular aromatic compound metabolic process|nucleobase-containing compou…	K00972	UDP-N-acetylglucosamine/UDP-N-acetylgalactosamine diphosphorylase[2.7.7.23 2.7.7.83]	mmu01100|mmu00520	Metabolic pathways - Mus musculus (mouse)|Amino sugar and nucleotide sugar metabolism - Mus musculus (mouse)	2:25359889-25365682:-	5.37566	5.05513	6.62189	4.77455	3.73116	5.40765	5.0367	3.86642	4.58361	744	612	808	499	363	549	495	388	481
ENSMUSG00000075702	Selm	selenoprotein_M	GO:0050896|GO:0005623|GO:0009987|GO:0023052|GO:0032502|GO:0008152|GO:0040007|GO:0043227|GO:0042445|GO:0043229|GO:0005622|GO:0012505|GO:0048856|GO:0048589|GO:0035264|GO:0006810|GO:0005783|GO:0009888|GO:0005737|GO:0010035|GO:0005794|GO:0007154|GO:0032940|GO:0010876|GO:0010817|GO:0043231|GO:0007275|GO:0048513|GO:0007267|GO:0005634|GO:0005654|GO:0010269|GO:0046903|GO:0061448|GO:0048471|GO:0060612|GO:…	response to stimulus|cell|cellular process|signaling|developmental process|metabolic process|growth|membrane-bounded organelle|hormone metabolic process|intracellular organelle|intracellular|endomembrane system|anatomical structure development|developmental growth|multicellular organism growth|transport|endoplasmic reticulum|tissue development|cytoplasm|response to inorganic substance|Golgi appar…	-	-	-	-	11:3514684-3517351:+	27.8734	25.9988	29.7969	17.5603	31.2022	30.5282	21.0501	28.9038	24.1461	1999	1631	1884	951	1573	1606	1072	1503	1313
ENSMUSG00000026958	Dpp7	dipeptidylpeptidase_7	GO:0005623|GO:0005576|GO:0003824|GO:0008152|GO:0043227|GO:0016787|GO:0071704|GO:0043229|GO:0005622|GO:0012505|GO:1903561|GO:0070062|GO:0005737|GO:0005794|GO:0008233|GO:0019538|GO:0031982|GO:0017171|GO:0043231|GO:0008236|GO:0031988|GO:0006508|GO:0031410|GO:0016023|GO:0005829|GO:0005773|GO:0000323|GO:0008238|GO:0004177|GO:0005764|GO:0008239	cell|extracellular region|catalytic activity|metabolic process|membrane-bounded organelle|hydrolase activity|organic substance metabolic process|intracellular organelle|intracellular|endomembrane system|extracellular vesicle|extracellular exosome|cytoplasm|Golgi apparatus|peptidase activity|protein metabolic process|vesicle|serine hydrolase activity|intracellular membrane-bounded organelle|serine…	-	-	-	-	2:25352276-25356359:-	2.72128	2.23939	2.58798	2.05609	1.3775	2.39734	2.33541	2.21809	2.12113	489	352	410	279	174	316	298	289	289
ENSMUSG00000026959	Grin1	glutamate_receptor_ionotropic_NMDA1_zeta_1_	GO:0022414|GO:0050896|GO:0005215|GO:0030054|GO:0005623|GO:0009987|GO:0048511|GO:0005576|GO:0023052|GO:0045202|GO:0005488|GO:0000003|GO:0004871|GO:0032991|GO:0016020|GO:0007610|GO:0032502|GO:0008152|GO:0030427|GO:0031224|GO:0043227|GO:0043083|GO:0019222|GO:0005886|GO:0023051|GO:0009653|GO:0071704|GO:0048523|GO:0043229|GO:0008021|GO:0044297|GO:0097060|GO:0009893|GO:0009605|GO:0050794|GO:0007626|GO:…	reproductive process|response to stimulus|transporter activity|cell junction|cell|cellular process|rhythmic process|extracellular region|signaling|synapse|binding|reproduction|signal transducer activity|macromolecular complex|membrane|behavior|developmental process|metabolic process|site of polarized growth|intrinsic component of membrane|membrane-bounded organelle|synaptic cleft|regulation of me…	K05208	glutamate receptor ionotropic, NMDA 1[-]	mmu04080|mmu04014|mmu04024|mmu04015|mmu05034|mmu05016|mmu04020|mmu05010|mmu04724|mmu04713|mmu04720|mmu05031|mmu05014|mmu05030|mmu05033	Neuroactive ligand-receptor interaction - Mus musculus (mouse)|Ras signaling pathway - Mus musculus (mouse)|cAMP signaling pathway - Mus musculus (mouse)|Rap1 signaling pathway - Mus musculus (mouse)|Alcoholism - Mus musculus (mouse)|Huntington disease - Mus musculus (mouse)|Calcium signaling pathway - Mus musculus (mouse)|Alzheimer disease - Mus musculus (mouse)|Glutamatergic synapse - Mus muscu…	2:25291181-25319187:-	0	0	0.00678434	0.0277295	0.0382992	0.0734028	0.00421395	0.0660074	0.0197272	0	0	2	7	9	18	1	16	5
ENSMUSG00000056812	St8sia3	ST8_alpha_N_acetyl_neuraminide_alpha_2_8_sialyltransferase_3	GO:0005623|GO:0009987|GO:0003824|GO:0016020|GO:0008152|GO:0031224|GO:0043227|GO:0031090|GO:0071704|GO:0043229|GO:0016740|GO:0006807|GO:0009058|GO:0005622|GO:0012505|GO:0044237|GO:0031301|GO:0005737|GO:0098588|GO:0005794|GO:0044249|GO:0019538|GO:0005975|GO:0016757|GO:0031228|GO:0006486|GO:0043231|GO:0006629|GO:0044255|GO:0016021|GO:0008373|GO:0009100|GO:0043412|GO:0044267|GO:0070085|GO:0034645|GO:…	cell|cellular process|catalytic activity|membrane|metabolic process|intrinsic component of membrane|membrane-bounded organelle|organelle membrane|organic substance metabolic process|intracellular organelle|transferase activity|nitrogen compound metabolic process|biosynthetic process|intracellular|endomembrane system|cellular metabolic process|integral component of organelle membrane|cytoplasm|bou…	-	-	-	-	18:64254359-64276146:+	0	0.00603891	0	0	0	0.0144047	0	0	0	0	1	0	0	0	2	0	0	0
ENSMUSG00000043068	Fam89a	family_with_sequence_similarity_89_member_A	-	-	-	-	-	-	8:124740257-124751809:-	0.959713	0.34051	0.375353	0.482069	0.470802	1.7595	0.326241	0.456433	0.218244	29	9	10	11	10	39	7	10	5
ENSMUSG00000056815	Gm6812	predicted_gene_6812	-	-	-	-	-	-	X:68892375-68893053:-	0	0	0	0	0	0	0	0	0	0	0	0	0	0	0	0	0	0
ENSMUSG00000043061	Tmem18	transmembrane_protein_18	GO:0005623|GO:0009987|GO:0005488|GO:0016020|GO:0008152|GO:0040011|GO:0031224|GO:0043227|GO:0031090|GO:0071704|GO:0043229|GO:0048870|GO:0006807|GO:0009058|GO:0005622|GO:0012505|GO:0044237|GO:0097159|GO:0046483|GO:0005737|GO:1901360|GO:0044249|GO:0003676|GO:0006725|GO:0016477|GO:0006139|GO:0006928|GO:0043231|GO:0005635|GO:0031965|GO:0016021|GO:0005634|GO:0016070|GO:0034645|GO:0009059|GO:0003677|GO:…	cell|cellular process|binding|membrane|metabolic process|locomotion|intrinsic component of membrane|membrane-bounded organelle|organelle membrane|organic substance metabolic process|intracellular organelle|cell motility|nitrogen compound metabolic process|biosynthetic process|intracellular|endomembrane system|cellular metabolic process|organic cyclic compound binding|heterocycle metabolic process…	-	-	-	-	12:30584443-30591213:+	8.38818	8.67929	7.19012	9.44874	7.82245	9.10398	9.13461	8.72229	10.3825	569	515	430	484	373	453	440	429	534
ENSMUSG00000043060	Fscb	fibrous_sheath_CABYR_binding_protein	-	-	-	-	-	-	12:64471333-64474898:-	0	0	0	0	0	0	0	0	0	0	0	0	0	0	0	0	0	0
ENSMUSG00000043065	Spice1	spindle_and_centriole_associated_protein_1	GO:0005623|GO:0009987|GO:0043229|GO:0050794|GO:0005622|GO:0051641|GO:0016043|GO:0007059|GO:0051640|GO:0005737|GO:0032886|GO:1902115|GO:0051656|GO:0051301|GO:0051649|GO:0051726|GO:0007049|GO:0006996|GO:0022607|GO:0007017|GO:0051128|GO:0033043|GO:0031023|GO:0007051|GO:0005815|GO:0051303|GO:0007098|GO:0010564|GO:0070507|GO:0000226|GO:0007067|GO:0007010|GO:0005814|GO:0070925|GO:0046599|GO:1903047|GO:…	cell|cellular process|intracellular organelle|regulation of cellular process|intracellular|cellular localization|cellular component organization|chromosome segregation|organelle localization|cytoplasm|regulation of microtubule-based process|regulation of organelle assembly|establishment of organelle localization|cell division|establishment of localization in cell|regulation of cell cycle|cell cyc…	-	-	-	-	16:44347121-44388497:+	1.16541	1.20698	1.4593	1.38286	1.28857	1.45505	1.71432	1.44021	1.5066	202	183	223	181	157	185	211	181	198
ENSMUSG00000043067	Dpy19l1	dpy_19_like_1_C._elegans_	GO:0005623|GO:0009987|GO:0003824|GO:0016020|GO:0008152|GO:0031224|GO:0043227|GO:0031090|GO:0071704|GO:0043229|GO:0016740|GO:0009058|GO:0005622|GO:0012505|GO:0044237|GO:0044249|GO:0019538|GO:0019866|GO:0005975|GO:0016757|GO:0006486|GO:0043231|GO:0005635|GO:0031965|GO:0016021|GO:0005634|GO:0035268|GO:0016758|GO:0009100|GO:0043412|GO:0044267|GO:0070085|GO:0034645|GO:0005637|GO:0009059|GO:0036211|GO:…	cell|cellular process|catalytic activity|membrane|metabolic process|intrinsic component of membrane|membrane-bounded organelle|organelle membrane|organic substance metabolic process|intracellular organelle|transferase activity|biosynthetic process|intracellular|endomembrane system|cellular metabolic process|cellular biosynthetic process|protein metabolic process|organelle inner membrane|carbohydr…	-	-	-	-	9:24411776-24503140:-	1.00657	0.903856	0.655633	1.27137	1.01605	1.93378	1.20231	1.25536	1.42393	303	238	174	289	215	427	257	274	325
ENSMUSG00000043066	Vmn1r66	vomeronasal_1_receptor_66	GO:0050896|GO:0005623|GO:0009987|GO:0023052|GO:0005488|GO:0004871|GO:0016020|GO:0031224|GO:0005886|GO:0050794|GO:0038023|GO:0071944|GO:0005549|GO:0051716|GO:0004872|GO:0007154|GO:0005887|GO:0007165|GO:0005550|GO:0031226|GO:0004888|GO:0010033|GO:0016021|GO:0004930|GO:0019236|GO:0007186|GO:0016503	response to stimulus|cell|cellular process|signaling|binding|signal transducer activity|membrane|intrinsic component of membrane|plasma membrane|regulation of cellular process|signaling receptor activity|cell periphery|odorant binding|cellular response to stimulus|receptor activity|cell communication|integral component of plasma membrane|signal transduction|pheromone binding|intrinsic component o…	-	-	-	-	7:10273828-10275351:-	0	0	0	0	0	0	0	0	0	0	0	0	0	0	0	0	0	0
ENSMUSG00000022257	Laptm4b	lysosomal_associated_protein_transmembrane_4B	GO:0005623|GO:0005488|GO:0016020|GO:0031224|GO:0012505|GO:0005515|GO:0006810|GO:0016021	cell|binding|membrane|intrinsic component of membrane|endomembrane system|protein binding|transport|integral component of membrane	K12387	lysosomal-associated transmembrane protein[-]	mmu04142	Lysosome - Mus musculus (mouse)	15:34238026-34284295:+	42.5089	32.5198	42.0752	31.5944	34.0709	39.8116	28.591	36.5746	35.2782	1853	1240	1617	1040	1044	1273	885	1156	1166
ENSMUSG00000022255	Mtdh	metadherin	GO:0050896|GO:0000988|GO:0030054|GO:0005623|GO:0009987|GO:0023052|GO:0005488|GO:0016020|GO:0032502|GO:0008152|GO:0051707|GO:0009607|GO:0031224|GO:0048646|GO:0043227|GO:0005789|GO:0005911|GO:0031090|GO:0019222|GO:0005886|GO:0023051|GO:0009653|GO:0071704|GO:0048523|GO:0043229|GO:0009893|GO:0045177|GO:0009605|GO:0050794|GO:0006807|GO:0009058|GO:0005622|GO:0071944|GO:0012505|GO:0016043|GO:0009892|GO:…	response to stimulus|transcription factor activity, protein binding|cell junction|cell|cellular process|signaling|binding|membrane|developmental process|metabolic process|response to other organism|response to biotic stimulus|intrinsic component of membrane|anatomical structure formation involved in morphogenesis|membrane-bounded organelle|endoplasmic reticulum membrane|cell-cell junction|organel…	-	-	-	-	15:34082694-34142386:+	2.12034	4.92196	3.07206	6.4517	3.24279	6.19303	3.13415	5.47657	3.18428	786	1596	1004	1806	845	1684	825	1472	895
ENSMUSG00000029286	Enam	enamelin	GO:0005576|GO:0031012|GO:0032502|GO:0048646|GO:0009653|GO:0005578|GO:0048856|GO:0009888|GO:0009887|GO:0007275|GO:0048513|GO:0097186|GO:0031214|GO:0042476|GO:0042475	extracellular region|extracellular matrix|developmental process|anatomical structure formation involved in morphogenesis|anatomical structure morphogenesis|proteinaceous extracellular matrix|anatomical structure development|tissue development|organ morphogenesis|multicellular organism development|animal organ development|amelogenesis|biomineral tissue development|odontogenesis|odontogenesis of de…	-	-	-	-	5:88487975-88506049:+	0.00970603	0	0.00550488	0	0	0.0198412	0.0136633	0	0	2	0	1	0	0	3	2	0	0
ENSMUSG00000022253	Nadk2	NAD_kinase_2_mitochondrial	GO:0005623|GO:0009987|GO:0005488|GO:0003824|GO:0008152|GO:0043227|GO:0071704|GO:0043229|GO:0016740|GO:0006807|GO:0009058|GO:0005622|GO:0043167|GO:0097367|GO:0005515|GO:0044237|GO:0036094|GO:0097159|GO:0006793|GO:0046483|GO:0005737|GO:1901360|GO:0044249|GO:0001882|GO:0042802|GO:0000166|GO:0006725|GO:0006139|GO:0019637|GO:0043168|GO:0043231|GO:0051186|GO:0046983|GO:0016772|GO:0017076|GO:0001883|GO:…	cell|cellular process|binding|catalytic activity|metabolic process|membrane-bounded organelle|organic substance metabolic process|intracellular organelle|transferase activity|nitrogen compound metabolic process|biosynthetic process|intracellular|ion binding|carbohydrate derivative binding|protein binding|cellular metabolic process|small molecule binding|organic cyclic compound binding|phosphorus …	K00858	NAD+ kinase[2.7.1.23]	mmu01100|mmu00760	Metabolic pathways - Mus musculus (mouse)|Nicotinate and nicotinamide metabolism - Mus musculus (mouse)	15:9071260-9110487:+	2.58273	3.05653	2.44123	4.23911	5.41635	4.55404	4.67022	5.35974	4.53372	426	441	355	528	628	551	547	641	567
ENSMUSG00000029280	Smr3a	submaxillary_gland_androgen_regulated_protein_3A	GO:0005576	extracellular region	-	-	-	-	5:88002549-88008534:+	0	0	0	0	0	0	0	0	0	0	0	0	0	0	0	0	0	0
ENSMUSG00000029283	Cdc7	cell_division_cycle_7_S._cerevisiae_	GO:0050896|GO:0005623|GO:0009987|GO:0005576|GO:0005488|GO:0003824|GO:0032502|GO:0008152|GO:0043227|GO:0019222|GO:0009653|GO:0071704|GO:0043229|GO:0016740|GO:0009893|GO:0050794|GO:0006807|GO:0009058|GO:0005622|GO:0043167|GO:0097367|GO:0016043|GO:0006950|GO:0045171|GO:0051716|GO:0048856|GO:0005515|GO:0044237|GO:0036094|GO:0050793|GO:0008283|GO:0097159|GO:0006793|GO:0006810|GO:0033554|GO:0046483|GO:…	response to stimulus|cell|cellular process|extracellular region|binding|catalytic activity|developmental process|metabolic process|membrane-bounded organelle|regulation of metabolic process|anatomical structure morphogenesis|organic substance metabolic process|intracellular organelle|transferase activity|positive regulation of metabolic process|regulation of cellular process|nitrogen compound met…	K02214	cell division control protein 7[2.7.11.1]	mmu04110	Cell cycle - Mus musculus (mouse)	5:106964322-106984432:+	1.29058	1.2083	1.40707	1.31127	2.30287	2.51776	1.66079	1.79528	1.63609	232	190	223	178	291	332	212	234	223
ENSMUSG00000029282	Amtn	amelotin	GO:0030054|GO:0005576|GO:0031012|GO:0032502|GO:0048646|GO:0005911|GO:0007155|GO:0009653|GO:0005578|GO:0005605|GO:0005604|GO:0048856|GO:0050793|GO:0009888|GO:0042482|GO:0070169|GO:0009887|GO:0007275|GO:0048513|GO:0034505|GO:0097186|GO:0031214|GO:0042476|GO:0070172|GO:0070166|GO:0042488|GO:2000027|GO:0070173|GO:0042481|GO:0042475|GO:0070175|GO:0042487	cell junction|extracellular region|extracellular matrix|developmental process|anatomical structure formation involved in morphogenesis|cell-cell junction|cell adhesion|anatomical structure morphogenesis|proteinaceous extracellular matrix|basal lamina|basement membrane|anatomical structure development|regulation of developmental process|tissue development|positive regulation of odontogenesis|posit…	-	-	-	-	5:88376108-88385916:+	0	0	0	0	0	0	0	0	0	0	0	0	0	0	0	0	0	0
ENSMUSG00000029288	Ambn	ameloblastin	GO:0009987|GO:0005576|GO:0005198|GO:0005488|GO:0031012|GO:0032502|GO:0007155|GO:0009653|GO:0005578|GO:0005201|GO:0016043|GO:0048856|GO:0005515|GO:0008283|GO:0009888|GO:0005102|GO:0030021|GO:0009887|GO:0007275|GO:0048513|GO:0031214|GO:0042476|GO:0030345|GO:0030198|GO:0008083|GO:0042475	cellular process|extracellular region|structural molecule activity|binding|extracellular matrix|developmental process|cell adhesion|anatomical structure morphogenesis|proteinaceous extracellular matrix|extracellular matrix structural constituent|cellular component organization|anatomical structure development|protein binding|cell proliferation|tissue development|receptor binding|extracellular mat…	-	-	-	-	5:88455991-88468531:+	0	0	0	0	0	0	0	0	0	0	0	0	0	0	0	0	0	0
ENSMUSG00000031007	Atp6ap2	ATPase_H+_transporting_lysosomal_accessory_protein_2	GO:0050896|GO:0005623|GO:0009987|GO:0005576|GO:0023052|GO:0005488|GO:0003824|GO:0016020|GO:0032502|GO:0008152|GO:0031224|GO:0043227|GO:0016787|GO:0019222|GO:0005886|GO:0042445|GO:0023051|GO:0009653|GO:0071704|GO:0044297|GO:0050794|GO:0006807|GO:0009986|GO:0071944|GO:0042995|GO:0051716|GO:0004872|GO:0043473|GO:0048856|GO:0005515|GO:1903561|GO:0044237|GO:0070062|GO:0035295|GO:0006793|GO:0001819|GO:…	response to stimulus|cell|cellular process|extracellular region|signaling|binding|catalytic activity|membrane|developmental process|metabolic process|intrinsic component of membrane|membrane-bounded organelle|hydrolase activity|regulation of metabolic process|plasma membrane|hormone metabolic process|regulation of signaling|anatomical structure morphogenesis|organic substance metabolic process|ce…	K19514	renin receptor[-]	mmu04614	Renin-angiotensin system - Mus musculus (mouse)	X:12587801-12617049:+	55.9249	60.6589	48.5712	62.4284	70.5531	62.4547	73.6533	67.0686	63.8652	3534	3353	2706	2979	3134	2895	3305	3073	3060
ENSMUSG00000068860	Gm128	predicted_gene_128	GO:0005623|GO:0005576|GO:0043227|GO:0043229|GO:0005622|GO:0005737|GO:0043231|GO:0005634|GO:0005654|GO:0031981	cell|extracellular region|membrane-bounded organelle|intracellular organelle|intracellular|cytoplasm|intracellular membrane-bounded organelle|nucleus|nucleoplasm|nuclear lumen	-	-	-	-	3:95236920-95241598:-	0.0803935	0.0306405	0.0607898	0.0354943	0.152478	0.0913355	0.0377298	0	0	6	2	4	2	8	5	2	0	0
ENSMUSG00000028882	Ppp1r8	protein_phosphatase_1_regulatory_inhibitor_subunit_8	GO:0005623|GO:0009987|GO:0005488|GO:0032991|GO:0032502|GO:0008152|GO:0043227|GO:0019222|GO:0071704|GO:0043229|GO:0050794|GO:0006807|GO:0009058|GO:0005622|GO:0030234|GO:0009892|GO:0048856|GO:0005515|GO:0044237|GO:0008283|GO:0097159|GO:0043086|GO:0046483|GO:0050790|GO:1901360|GO:0044249|GO:0019208|GO:0003676|GO:0030529|GO:0006725|GO:0006139|GO:0051171|GO:0043231|GO:0004857|GO:0031323|GO:0007275|GO:…	cell|cellular process|binding|macromolecular complex|developmental process|metabolic process|membrane-bounded organelle|regulation of metabolic process|organic substance metabolic process|intracellular organelle|regulation of cellular process|nitrogen compound metabolic process|biosynthetic process|intracellular|enzyme regulator activity|negative regulation of metabolic process|anatomical structu…	-	-	-	-	4:132826929-132843169:-	9.66204	9.973	9.4769	11.3898	10.2016	10.4309	10.0044	7.71805	7.94046	865	781	748	770	642	685	636	501	539
ENSMUSG00000028883	Sema3a	sema_domain_immunoglobulin_domain_Ig_short_basic_domain_secreted_semaphorin_3A	GO:0022414|GO:0050896|GO:0005623|GO:0009987|GO:0005576|GO:0023052|GO:0005488|GO:0000003|GO:0045499|GO:0007610|GO:0032502|GO:0040007|GO:0040011|GO:0009653|GO:0050795|GO:0048523|GO:0048870|GO:0009605|GO:0048521|GO:0050794|GO:0016043|GO:0042995|GO:0003006|GO:0040013|GO:0044702|GO:0051716|GO:0005615|GO:0016049|GO:0045926|GO:0040017|GO:0048856|GO:0005515|GO:0048589|GO:0040012|GO:0040008|GO:0050793|GO:…	reproductive process|response to stimulus|cell|cellular process|extracellular region|signaling|binding|reproduction|chemorepellent activity|behavior|developmental process|growth|locomotion|anatomical structure morphogenesis|regulation of behavior|negative regulation of cellular process|cell motility|response to external stimulus|negative regulation of behavior|regulation of cellular process|cellu…	K06840	semaphorin 3[-]	mmu04360	Axon guidance - Mus musculus (mouse)	5:13125414-13602565:+	0.12697	0.0768458	0.081893	0.131875	0.0177073	0.203637	0.0946637	0.0858407	0.114921	51	27	29	40	5	60	27	25	35
ENSMUSG00000028884	Rpa2	replication_protein_A2	GO:0050896|GO:0005623|GO:0009987|GO:0005488|GO:0032991|GO:0008152|GO:0043227|GO:0019222|GO:0071704|GO:0048523|GO:0043229|GO:0050794|GO:0000785|GO:0006807|GO:0009058|GO:0005622|GO:0016043|GO:0032993|GO:0006950|GO:0051716|GO:0043234|GO:0005515|GO:0044237|GO:0097159|GO:0033554|GO:0000723|GO:0046483|GO:1901360|GO:0044249|GO:0042592|GO:0047485|GO:0045786|GO:0019899|GO:0003676|GO:0051726|GO:0006725|GO:…	response to stimulus|cell|cellular process|binding|macromolecular complex|metabolic process|membrane-bounded organelle|regulation of metabolic process|organic substance metabolic process|negative regulation of cellular process|intracellular organelle|regulation of cellular process|chromatin|nitrogen compound metabolic process|biosynthetic process|intracellular|cellular component organization|prot…	K10739	replication factor A2[-]	mmu03460|mmu03420|mmu03440|mmu03030|mmu03430	Fanconi anemia pathway - Mus musculus (mouse)|Nucleotide excision repair - Mus musculus (mouse)|Homologous recombination - Mus musculus (mouse)|DNA replication - Mus musculus (mouse)|Mismatch repair - Mus musculus (mouse)	4:132768332-132778752:+	5.11358	5.22986	6.96255	7.7371	6.05709	7.73448	6.85902	4.47339	4.4311	484	433	581	553	403	537	461	307	318
ENSMUSG00000028885	Smpdl3b	sphingomyelin_phosphodiesterase_acid_like_3B	GO:0009987|GO:0005576|GO:0003824|GO:0008152|GO:0043227|GO:0016787|GO:0071704|GO:0006807|GO:0005615|GO:1903561|GO:0044237|GO:0009056|GO:0070062|GO:0016788|GO:0006793|GO:0016798|GO:0019637|GO:0031982|GO:0006629|GO:0044255|GO:0006066|GO:0046434|GO:0006644|GO:0006684|GO:0006796|GO:0042578|GO:0006665|GO:0009308|GO:0016042|GO:0016298|GO:0006643|GO:0044242|GO:0004620|GO:0046466|GO:0006685|GO:0030149|GO:…	cellular process|extracellular region|catalytic activity|metabolic process|membrane-bounded organelle|hydrolase activity|organic substance metabolic process|nitrogen compound metabolic process|extracellular space|extracellular vesicle|cellular metabolic process|catabolic process|extracellular exosome|hydrolase activity, acting on ester bonds|phosphorus metabolic process|hydrolase activity, acting…	-	-	-	-	4:132732966-132757252:-	8.35222	10.8875	12.7463	12.2671	7.68455	12.3917	14.0228	8.13817	8.58354	385	439	518	427	249	419	459	272	300
ENSMUSG00000028886	Eya3	eyes_absent_3_homolog_Drosophila_	GO:0050896|GO:0005623|GO:0009987|GO:0005488|GO:0003824|GO:0032991|GO:0032502|GO:0008152|GO:0043227|GO:0016787|GO:0019222|GO:0071704|GO:0043229|GO:0009893|GO:0050794|GO:0006807|GO:0009058|GO:0005622|GO:0043167|GO:0016043|GO:0006950|GO:0051716|GO:0043234|GO:0048856|GO:0005515|GO:0044237|GO:0016788|GO:0006793|GO:0033554|GO:0046483|GO:0005737|GO:1901360|GO:0005667|GO:0044249|GO:0019538|GO:0016570|GO:…	response to stimulus|cell|cellular process|binding|catalytic activity|macromolecular complex|developmental process|metabolic process|membrane-bounded organelle|hydrolase activity|regulation of metabolic process|organic substance metabolic process|intracellular organelle|positive regulation of metabolic process|regulation of cellular process|nitrogen compound metabolic process|biosynthetic process…	-	-	-	-	4:132638987-132724765:+	2.93434	1.49266	3.106	2.12387	2.30905	1.56548	1.85818	2.4632	2.9271	1063	473	992	581	588	416	478	647	804
ENSMUSG00000028889	Yrdc	yrdC_domain_containing_E.coli_	GO:0005623|GO:0005488|GO:0016020|GO:0043227|GO:0043229|GO:0005622|GO:0051051|GO:0005515|GO:0097159|GO:0006810|GO:0005737|GO:0003676|GO:0043231|GO:0003723|GO:0005739|GO:0003725	cell|binding|membrane|membrane-bounded organelle|intracellular organelle|intracellular|negative regulation of transport|protein binding|organic cyclic compound binding|transport|cytoplasm|nucleic acid binding|intracellular membrane-bounded organelle|RNA binding|mitochondrion|double-stranded RNA binding	-	-	-	-	4:124850679-124855242:+	8.4246	8.9647	7.95304	11.8814	12.3616	12.0387	11.093	7.79469	9.99293	477	444	397	508	492	500	446	320	429
ENSMUSG00000034636	Zyg11b	zyg_ll_family_member_B_cell_cycle_regulator	GO:0005623|GO:0009987|GO:0005488|GO:0003824|GO:0032991|GO:0008152|GO:0019222|GO:0071704|GO:0016740|GO:0050794|GO:0005622|GO:0043234|GO:0005515|GO:0044237|GO:0050790|GO:0019538|GO:0000151|GO:0019787|GO:0031323|GO:0043412|GO:0051246|GO:0044267|GO:0036211|GO:1990234|GO:0031461|GO:0004842|GO:0032268|GO:0031462|GO:0006464|GO:0051438|GO:0032446|GO:0031396|GO:0016567	cell|cellular process|binding|catalytic activity|macromolecular complex|metabolic process|regulation of metabolic process|organic substance metabolic process|transferase activity|regulation of cellular process|intracellular|protein complex|protein binding|cellular metabolic process|regulation of catalytic activity|protein metabolic process|ubiquitin ligase complex|ubiquitin-like protein transfera…	-	-	-	-	4:108229724-108301096:-	4.80996	6.01596	5.08302	6.55883	7.5404	7.28435	7.06875	7.71749	7.86374	1010	1105	941	1040	1113	1122	1054	1175	1252
ENSMUSG00000034634	Ly6d	lymphocyte_antigen_6_complex_locus_D	GO:0050896|GO:0005623|GO:0009987|GO:0002376|GO:0016020|GO:0032502|GO:0031224|GO:0005886|GO:0009986|GO:0071944|GO:0048856|GO:0002520|GO:0048869|GO:0046649|GO:0031225|GO:0001775|GO:0010033|GO:0007275|GO:0048513|GO:0030098|GO:0030097|GO:0030154|GO:0014070|GO:0002521|GO:0080184|GO:0035634	response to stimulus|cell|cellular process|immune system process|membrane|developmental process|intrinsic component of membrane|plasma membrane|cell surface|cell periphery|anatomical structure development|immune system development|cellular developmental process|lymphocyte activation|anchored component of membrane|cell activation|response to organic substance|multicellular organism development|ani…	-	-	-	-	15:74762056-74763620:-	14.2136	9.8965	22.5574	24.3996	5.07586	15.3898	20.0165	6.85704	9.10302	243	148	340	315	61	193	243	85	118
ENSMUSG00000048562	Sp8	trans_acting_transcription_factor_8	GO:0005623|GO:0009987|GO:0005488|GO:0032502|GO:0008152|GO:0043227|GO:0019222|GO:0009653|GO:0071704|GO:0043229|GO:0050794|GO:0006807|GO:0009058|GO:0005622|GO:0043167|GO:0048856|GO:0044237|GO:0097159|GO:0048598|GO:0046483|GO:1901360|GO:0044249|GO:0043169|GO:0003676|GO:0006725|GO:0006139|GO:0051171|GO:0043231|GO:0031323|GO:0007389|GO:0007275|GO:0005634|GO:0009790|GO:0010468|GO:0016070|GO:0003002|GO:…	cell|cellular process|binding|developmental process|metabolic process|membrane-bounded organelle|regulation of metabolic process|anatomical structure morphogenesis|organic substance metabolic process|intracellular organelle|regulation of cellular process|nitrogen compound metabolic process|biosynthetic process|intracellular|ion binding|anatomical structure development|cellular metabolic process|o…	-	-	-	-	12:118846329-118852578:+	0	0	0.0110208	0	0	0	0	0	0	0	0	1	0	0	0	0	0	0
ENSMUSG00000102410	Gm36935	predicted_gene_36935	-	-	-	-	-	-	10:110037488-110037779:-	0	0	0.169087	0	0	0	0	0	0	0	0	1	0	0	0	0	0	0
ENSMUSG00000102411	Gm36936	predicted_gene_36936	-	-	-	-	-	-	9:72728140-72730888:+	0.205792	0.289568	0.305258	0.482158	0.585522	0.582683	0.757972	1.04798	0.772501	13	16	17	23	26	27	34	48	37
ENSMUSG00000102413	Gm36937	predicted_gene_36937	-	-	-	-	-	-	1:172322994-172323661:+	0.507206	0	0	0	0	0	0	0	0	5	0	0	0	0	0	0	0	0
ENSMUSG00000102414	Gm36938	predicted_gene_36938	-	-	-	-	-	-	1:135896394-135899089:-	0	0	0	0	0	0	0	0.0222518	0	0	0	0	0	0	0	0	1	0
ENSMUSG00000102415	A430110C17Rik	RIKEN_cDNA_A430110C17_gene	-	-	-	-	-	-	5:136345884-136350231:-	0	0	0	0	0.0142428	0.0409281	0	0.0137973	0	0	0	0	0	1	3	0	1	0
ENSMUSG00000102416	4933424G06Rik	RIKEN_cDNA_4933424G06_gene	-	-	-	-	-	-	1:36710203-36746571:+	0	0	0	0	0	0	0	0	0	0	0	0	0	0	0	0	0	0
ENSMUSG00000102417	Gm36939	predicted_gene_36939	-	-	-	-	-	-	16:40309433-40309871:+	0	0	0	0	0	0	0	0	0	0	0	0	0	0	0	0	0	0
ENSMUSG00000102418	Sh2d1b1	SH2_domain_containing_1B1	GO:0050896|GO:0005623|GO:0009987|GO:0023052|GO:0005488|GO:0002376|GO:0008152|GO:0006955|GO:0019222|GO:0071704|GO:0002684|GO:0048523|GO:0001909|GO:0009893|GO:0050794|GO:0005622|GO:0042267|GO:0009892|GO:0006950|GO:0051716|GO:0002683|GO:0005515|GO:0044237|GO:0002682|GO:0006793|GO:0050776|GO:0031324|GO:0006952|GO:0007154|GO:0042269|GO:0019538|GO:0002443|GO:0001816|GO:0007165|GO:0050778|GO:0002699|GO:…	response to stimulus|cell|cellular process|signaling|binding|immune system process|metabolic process|immune response|regulation of metabolic process|organic substance metabolic process|positive regulation of immune system process|negative regulation of cellular process|leukocyte mediated cytotoxicity|positive regulation of metabolic process|regulation of cellular process|intracellular|natural kil…	K07989	EWS/FLI1 activated transcript 2[-]	mmu04650	Natural killer cell mediated cytotoxicity - Mus musculus (mouse)	1:170277320-170286769:+	0.957953	0.664904	0.853733	0.860827	0.53538	1.28262	0.529977	0.990889	0.947561	56	34	44	38	22	55	22	42	42
ENSMUSG00000102419	Gm36940	predicted_gene_36940	-	-	-	-	-	-	9:56414031-56416066:-	0	0	0	0	0	0	0.0301103	0	0.0282029	0	0	0	0	0	0	1	0	1
ENSMUSG00000029420	Rimbp2	RIMS_binding_protein_2	GO:0030054|GO:0005623|GO:0009987|GO:0045202|GO:0005488|GO:0016020|GO:0008152|GO:0019222|GO:0005886|GO:0071704|GO:0048523|GO:0050794|GO:0071944|GO:0009892|GO:0005515|GO:0044237|GO:0006793|GO:0043086|GO:0050790|GO:0031324|GO:0019538|GO:0031323|GO:0044092|GO:0032269|GO:0051346|GO:0043412|GO:0051246|GO:0044267|GO:0051248|GO:0006796|GO:0036211|GO:0032268|GO:0051174|GO:0006464|GO:0010921|GO:0016311|GO:…	cell junction|cell|cellular process|synapse|binding|membrane|metabolic process|regulation of metabolic process|plasma membrane|organic substance metabolic process|negative regulation of cellular process|regulation of cellular process|cell periphery|negative regulation of metabolic process|protein binding|cellular metabolic process|phosphorus metabolic process|negative regulation of catalytic acti…	-	-	-	-	5:128757791-128953486:-	0.197767	0.229793	0.327283	0.274774	0.355132	0.455238	0.351557	0.487378	0.282207	61	62	89	64	77	103	77	109	66
ENSMUSG00000029423	Piwil1	piwi_like_RNA_mediated_gene_silencing_1	GO:0022414|GO:0005623|GO:0009987|GO:0005488|GO:0000003|GO:0032991|GO:0032502|GO:0008152|GO:0043227|GO:0019222|GO:0071704|GO:0043229|GO:0051321|GO:0050794|GO:0006807|GO:0009058|GO:0005622|GO:0048609|GO:0003006|GO:0009892|GO:0044702|GO:0043234|GO:0048856|GO:0005515|GO:0044237|GO:0019953|GO:0097159|GO:0046483|GO:0005737|GO:1901360|GO:0044249|GO:0019538|GO:0005845|GO:0019899|GO:0048869|GO:0048515|GO:…	reproductive process|cell|cellular process|binding|reproduction|macromolecular complex|developmental process|metabolic process|membrane-bounded organelle|regulation of metabolic process|organic substance metabolic process|intracellular organelle|meiotic cell cycle|regulation of cellular process|nitrogen compound metabolic process|biosynthetic process|intracellular|multicellular organismal reprodu…	-	-	-	-	5:128702524-128755474:+	0	0	0	0	0	0	0	0	0	0	0	0	0	0	0	0	0	0
ENSMUSG00000029422	Rsrc2	arginine_serine_rich_coiled_coil_2	GO:0005488|GO:0005515|GO:0097159|GO:0003676|GO:0003723|GO:0044822	binding|protein binding|organic cyclic compound binding|nucleic acid binding|RNA binding|poly(A) RNA binding	-	-	-	-	5:123728426-123749414:-	1.28993	1.66599	1.71118	2.60662	2.3684	2.54344	3.14596	3.22872	3.24651	578	653	676	882	746	836	1001	1049	1103
ENSMUSG00000029427	Zcchc8	zinc_finger_CCHC_domain_containing_8	GO:0005623|GO:0009987|GO:0005488|GO:0032991|GO:0008152|GO:0043227|GO:0071704|GO:0043229|GO:0006807|GO:0005622|GO:0043167|GO:0005515|GO:0044237|GO:0097159|GO:0046483|GO:1901360|GO:0043169|GO:0003676|GO:0030529|GO:0006725|GO:0006139|GO:0043231|GO:0005634|GO:0003723|GO:0005654|GO:0005681|GO:0016070|GO:0046872|GO:0010467|GO:0031981|GO:0046914|GO:0044822|GO:0016071|GO:0006396|GO:0071013|GO:0008380|GO:…	cell|cellular process|binding|macromolecular complex|metabolic process|membrane-bounded organelle|organic substance metabolic process|intracellular organelle|nitrogen compound metabolic process|intracellular|ion binding|protein binding|cellular metabolic process|organic cyclic compound binding|heterocycle metabolic process|organic cyclic compound metabolic process|cation binding|nucleic acid bind…	-	-	-	-	5:123698294-123721100:-	2.01911	4.11214	4.38654	2.94753	3.14942	4.71947	2.63073	3.03686	3.2658	508	905	973	560	557	871	470	554	623
ENSMUSG00000029426	Scarb2	scavenger_receptor_class_B_member_2	GO:0030054|GO:0005623|GO:0005576|GO:0005488|GO:0016020|GO:0031224|GO:0043227|GO:0031090|GO:0007155|GO:0043229|GO:0005622|GO:0051641|GO:0004872|GO:0030055|GO:0005515|GO:1903561|GO:0070062|GO:0006810|GO:0005737|GO:0098588|GO:0005912|GO:0005774|GO:0019899|GO:0051649|GO:0008104|GO:0045184|GO:0031982|GO:0043231|GO:0005924|GO:0016021|GO:0005775|GO:0034613|GO:0005925|GO:0006623|GO:0015031|GO:0072594|GO:…	cell junction|cell|extracellular region|binding|membrane|intrinsic component of membrane|membrane-bounded organelle|organelle membrane|cell adhesion|intracellular organelle|intracellular|cellular localization|receptor activity|cell-substrate junction|protein binding|extracellular vesicle|extracellular exosome|transport|cytoplasm|bounding membrane of organelle|adherens junction|vacuolar membrane|e…	K12384	lysosome membrane protein 2[-]	mmu04142	Lysosome - Mus musculus (mouse)	5:92441314-92506833:-	24.6912	23.504	23.7601	19.2897	31.1428	33.2373	23.0809	36.5768	35.2421	3819	3180	3240	2253	3386	3771	2535	4102	4133
ENSMUSG00000029428	Stx2	syntaxin_2	GO:0022414|GO:0050896|GO:0030054|GO:0005623|GO:0009987|GO:0005576|GO:0023052|GO:0045202|GO:0005488|GO:0000003|GO:0032991|GO:0016020|GO:0032502|GO:0031224|GO:0043227|GO:0005911|GO:0005886|GO:0009653|GO:0043229|GO:0008021|GO:0009605|GO:0005622|GO:0031252|GO:0009986|GO:0051641|GO:0071944|GO:0031629|GO:0012505|GO:0016043|GO:0042995|GO:0006950|GO:0044702|GO:0005615|GO:0016079|GO:0043234|GO:0048856|GO:…	reproductive process|response to stimulus|cell junction|cell|cellular process|extracellular region|signaling|synapse|binding|reproduction|macromolecular complex|membrane|developmental process|intrinsic component of membrane|membrane-bounded organelle|cell-cell junction|plasma membrane|anatomical structure morphogenesis|intracellular organelle|synaptic vesicle|response to external stimulus|intrace…	K08486	syntaxin 1B/2/3[-]	mmu04721|mmu04130	Synaptic vesicle cycle - Mus musculus (mouse)|SNARE interactions in vesicular transport - Mus musculus (mouse)	5:128984557-129008574:-	0.770188	0.630697	0.762066	0.67995	0.481776	0.975495	0.607694	0.80608	0.83568	141	101	123	94	62	131	79	107	116
ENSMUSG00000079737	3110001I22Rik	RIKEN_cDNA_3110001I22_gene	-	-	-	-	-	-	16:13671929-13678405:+	2.603	3.43801	4.01308	3.24626	3.34349	2.75617	4.66221	3.45056	3.73304	103	119	140	97	93	80	131	99	112
ENSMUSG00000035582	Gdpd4	glycerophosphodiester_phosphodiesterase_domain_containing_4	GO:0005623|GO:0005488|GO:0003824|GO:0016020|GO:0008152|GO:0031224|GO:0016787|GO:0071704|GO:0005622|GO:0043167|GO:0016788|GO:0005737|GO:0043169|GO:0006629|GO:0016021|GO:0046872|GO:0042578|GO:0008081|GO:0008889	cell|binding|catalytic activity|membrane|metabolic process|intrinsic component of membrane|hydrolase activity|organic substance metabolic process|intracellular|ion binding|hydrolase activity, acting on ester bonds|cytoplasm|cation binding|lipid metabolic process|integral component of membrane|metal ion binding|phosphoric ester hydrolase activity|phosphoric diester hydrolase activity|glycerophosph…	-	-	-	-	7:97919955-98049663:+	0	0	0	0	0	0	0	0	0	0	0	0	0	0	0	0	0	0
ENSMUSG00000035580	Kcnh8	potassium_voltage_gated_channel_subfamily_H_eag_related_member_8	GO:0050896|GO:0005215|GO:0005623|GO:0009987|GO:0023052|GO:0004871|GO:0003824|GO:0016020|GO:0008152|GO:0031224|GO:0005886|GO:0071704|GO:0016740|GO:0005057|GO:0050794|GO:0038023|GO:0005622|GO:0071944|GO:0051716|GO:0004872|GO:0044237|GO:0022857|GO:0006793|GO:0006810|GO:0022891|GO:0007154|GO:0055085|GO:0019538|GO:0042391|GO:0005887|GO:0007165|GO:0071804|GO:0023014|GO:0031226|GO:0000155|GO:0016021|GO:…	response to stimulus|transporter activity|cell|cellular process|signaling|signal transducer activity|catalytic activity|membrane|metabolic process|intrinsic component of membrane|plasma membrane|organic substance metabolic process|transferase activity|receptor signaling protein activity|regulation of cellular process|signaling receptor activity|intracellular|cell periphery|cellular response to st…	-	-	-	-	17:52602709-52979194:+	0.170725	0.130114	0.0829934	0.043062	0.138782	0.144082	0.183179	0.32516	0.364554	21	14	9	4	12	13	16	29	34
ENSMUSG00000035585	Tsen34	tRNA_splicing_endonuclease_34_homolog_S._cerevisiae_	GO:0005623|GO:0009987|GO:0005488|GO:0003824|GO:0032991|GO:0008152|GO:0043227|GO:0016829|GO:0016787|GO:0071704|GO:0043229|GO:0006807|GO:0005622|GO:0043234|GO:0005515|GO:0044237|GO:0097159|GO:0016788|GO:0046483|GO:1901360|GO:0003676|GO:0006725|GO:0006139|GO:0043231|GO:0005634|GO:0005654|GO:0016070|GO:0000214|GO:0005730|GO:0010467|GO:0004518|GO:0031981|GO:0090501|GO:0004540|GO:0004519|GO:0016071|GO:…	cell|cellular process|binding|catalytic activity|macromolecular complex|metabolic process|membrane-bounded organelle|lyase activity|hydrolase activity|organic substance metabolic process|intracellular organelle|nitrogen compound metabolic process|intracellular|protein complex|protein binding|cellular metabolic process|organic cyclic compound binding|hydrolase activity, acting on ester bonds|heter…	-	-	-	-	7:3692863-3701024:+	4.54288	3.95574	3.97897	3.0642	3.66166	4.31203	3.23614	2.49592	2.73677	856	652	661	436	485	596	433	341	391
ENSMUSG00000025701	Alox5	arachidonate_5_lipoxygenase	GO:0050896|GO:0005623|GO:0009987|GO:0005576|GO:0005488|GO:0003824|GO:0016020|GO:0008152|GO:0043227|GO:0031090|GO:0005886|GO:0071704|GO:0043229|GO:0009605|GO:0009058|GO:0005622|GO:0043167|GO:0071944|GO:0012505|GO:0042995|GO:0006950|GO:0016491|GO:0005615|GO:0005515|GO:0044237|GO:0051213|GO:0009991|GO:0005737|GO:1903524|GO:0055093|GO:0006952|GO:0044249|GO:0003013|GO:0036477|GO:0043169|GO:0055114|GO:…	response to stimulus|cell|cellular process|extracellular region|binding|catalytic activity|membrane|metabolic process|membrane-bounded organelle|organelle membrane|plasma membrane|organic substance metabolic process|intracellular organelle|response to external stimulus|biosynthetic process|intracellular|ion binding|cell periphery|endomembrane system|cell projection|response to stress|oxidoreducta…	K00461	arachidonate 5-lipoxygenase[1.13.11.34]	mmu01100|mmu04726|mmu05145|mmu00590|mmu04664|mmu04913	Metabolic pathways - Mus musculus (mouse)|Serotonergic synapse - Mus musculus (mouse)|Toxoplasmosis - Mus musculus (mouse)|Arachidonic acid metabolism - Mus musculus (mouse)|Fc epsilon RI signaling pathway - Mus musculus (mouse)|Ovarian steroidogenesis - Mus musculus (mouse)	6:116410077-116461178:-	0.199759	0.718682	0.313213	0.0933621	0.167159	0.23228	0.165481	0.299809	0.0464904	34	107	47	12	20	29	20	37	6
ENSMUSG00000025702	2024-03-08	membrane_associated_ring_finger_C3HC4_8	GO:0050896|GO:0005623|GO:0009987|GO:0005488|GO:0003824|GO:0002376|GO:0016020|GO:0008152|GO:0031224|GO:0043227|GO:0006955|GO:0031090|GO:0019222|GO:0071704|GO:0043229|GO:0016740|GO:0016874|GO:0009058|GO:0005622|GO:0043167|GO:0012505|GO:0009892|GO:0005515|GO:0044237|GO:0019882|GO:0002504|GO:0005737|GO:0098588|GO:0009890|GO:0012506|GO:0019538|GO:0048002|GO:0005774|GO:0043169|GO:0005102|GO:0019787|GO:…	response to stimulus|cell|cellular process|binding|catalytic activity|immune system process|membrane|metabolic process|intrinsic component of membrane|membrane-bounded organelle|immune response|organelle membrane|regulation of metabolic process|organic substance metabolic process|intracellular organelle|transferase activity|ligase activity|biosynthetic process|intracellular|ion binding|endomembra…	-	-	-	-	6:116338024-116409540:+	5.88023	5.90612	6.0689	5.98422	6.30479	5.91626	5.27914	8.0463	7.13433	2298	2019	2091	1766	1732	1696	1465	2280	2114
ENSMUSG00000034987	Hrh2	histamine_receptor_H2	GO:0050896|GO:0005623|GO:0009987|GO:0023052|GO:0004871|GO:0002376|GO:0016020|GO:0007610|GO:0032502|GO:0008152|GO:0031224|GO:0006955|GO:0019222|GO:0005886|GO:0023051|GO:0009653|GO:0071704|GO:0009893|GO:0050794|GO:0006807|GO:0009058|GO:0038023|GO:0044708|GO:0071944|GO:0016043|GO:0051716|GO:0004872|GO:0048856|GO:0044237|GO:0035295|GO:0007611|GO:0006793|GO:0006810|GO:0046483|GO:0009888|GO:1903524|GO:…	response to stimulus|cell|cellular process|signaling|signal transducer activity|immune system process|membrane|behavior|developmental process|metabolic process|intrinsic component of membrane|immune response|regulation of metabolic process|plasma membrane|regulation of signaling|anatomical structure morphogenesis|organic substance metabolic process|positive regulation of metabolic process|regulat…	K04150	histamine receptor H2[-]	mmu04080|mmu04020|mmu04971	Neuroactive ligand-receptor interaction - Mus musculus (mouse)|Calcium signaling pathway - Mus musculus (mouse)|Gastric acid secretion - Mus musculus (mouse)	13:54192129-54222432:+	1.06104	0.267564	0.318565	0.268629	0.221981	0.616887	0.46144	0.667128	0.473328	68	15	18	13	10	29	21	31	23
ENSMUSG00000034981	Parm1	prostate_androgen_regulated_mucin_like_protein_1	GO:0005623|GO:0009987|GO:0016020|GO:0008152|GO:0031224|GO:0043227|GO:0031090|GO:0019222|GO:0005886|GO:0071704|GO:0043229|GO:0009893|GO:0050794|GO:0006807|GO:0009058|GO:0005622|GO:0071944|GO:0012505|GO:0044237|GO:0046483|GO:0005737|GO:0098588|GO:0050790|GO:1901360|GO:0005794|GO:0044249|GO:0043085|GO:0006725|GO:0031325|GO:0006139|GO:0051171|GO:0043231|GO:0031323|GO:0010008|GO:0005768|GO:0016021|GO:…	cell|cellular process|membrane|metabolic process|intrinsic component of membrane|membrane-bounded organelle|organelle membrane|regulation of metabolic process|plasma membrane|organic substance metabolic process|intracellular organelle|positive regulation of metabolic process|regulation of cellular process|nitrogen compound metabolic process|biosynthetic process|intracellular|cell periphery|endome…	-	-	-	-	5:91517615-91626894:+	71.5716	64.1116	76.6419	68.5345	35.5595	40.9948	63.256	44.8959	43.8958	8335	6531	7869	6027	2911	3502	5231	3791	3876
ENSMUSG00000021635	Rad17	RAD17_homolog_S._pombe_	GO:0050896|GO:0005623|GO:0009987|GO:0005488|GO:0003824|GO:0032991|GO:0032502|GO:0008152|GO:0043227|GO:0016787|GO:0019222|GO:0071704|GO:0048523|GO:0043229|GO:0050794|GO:0006807|GO:0009058|GO:0005622|GO:0043167|GO:0097367|GO:0009892|GO:0006950|GO:0051716|GO:0043234|GO:0048856|GO:0005515|GO:0044237|GO:0036094|GO:0097159|GO:0006793|GO:0033554|GO:0046483|GO:1901360|GO:0031324|GO:0009890|GO:0031389|GO:…	response to stimulus|cell|cellular process|binding|catalytic activity|macromolecular complex|developmental process|metabolic process|membrane-bounded organelle|hydrolase activity|regulation of metabolic process|organic substance metabolic process|negative regulation of cellular process|intracellular organelle|regulation of cellular process|nitrogen compound metabolic process|biosynthetic process|…	-	-	-	-	13:100617165-100651059:-	4.343	5.38567	5.10975	6.921	7.43489	5.88047	7.38072	7.53285	8.01902	295	320	306	355	355	293	356	371	413
ENSMUSG00000021636	Marveld2	MARVEL_membrane_associating_domain_containing_2	GO:0030054|GO:0005623|GO:0009987|GO:0005488|GO:0016020|GO:0032502|GO:0043220|GO:0031224|GO:0043227|GO:0005911|GO:0005886|GO:0043218|GO:0045177|GO:0005622|GO:0071944|GO:0016043|GO:0048856|GO:0005515|GO:0043209|GO:0043296|GO:0009888|GO:0005737|GO:0033010|GO:0048869|GO:0050877|GO:0016324|GO:0016323|GO:0048468|GO:0031982|GO:0022607|GO:0016021|GO:0045216|GO:0061689|GO:0030154|GO:0034329|GO:0060429|GO:…	cell junction|cell|cellular process|binding|membrane|developmental process|Schmidt-Lanterman incisure|intrinsic component of membrane|membrane-bounded organelle|cell-cell junction|plasma membrane|compact myelin|apical part of cell|intracellular|cell periphery|cellular component organization|anatomical structure development|protein binding|myelin sheath|apical junction complex|tissue development|c…	K17291	MARVEL domain-containing protein 2[-]	mmu04530	Tight junction - Mus musculus (mouse)	13:100595957-100616971:-	14.4711	13.1013	13.065	10.0608	13.8626	13.2208	12.1288	13.5522	13.1598	1240	982	987	651	835	831	738	842	855
ENSMUSG00000032679	Cd59a	CD59a_antigen	GO:0050896|GO:0005623|GO:0009987|GO:0023052|GO:0005488|GO:0002376|GO:0016020|GO:0032502|GO:0008152|GO:0031224|GO:0048646|GO:0006955|GO:0019222|GO:0005886|GO:0023051|GO:0009653|GO:0071704|GO:0002684|GO:0048523|GO:0009605|GO:0050794|GO:0009986|GO:0071944|GO:0009892|GO:0006950|GO:0051716|GO:0002683|GO:0002253|GO:0048856|GO:0005515|GO:0044237|GO:0050793|GO:0002682|GO:0023057|GO:0006959|GO:0050776|GO:…	response to stimulus|cell|cellular process|signaling|binding|immune system process|membrane|developmental process|metabolic process|intrinsic component of membrane|anatomical structure formation involved in morphogenesis|immune response|regulation of metabolic process|plasma membrane|regulation of signaling|anatomical structure morphogenesis|organic substance metabolic process|positive regulation…	K04008	CD59 antigen[-]	mmu04640|mmu04610	Hematopoietic cell lineage - Mus musculus (mouse)|Complement and coagulation cascades - Mus musculus (mouse)	2:104095801-104115354:+	0.354202	0.377004	0.207804	0.372005	0.260631	2.76403	0.275206	0.43797	0.5638	29	27	15	23	15	166	16	26	35
ENSMUSG00000021638	Ocln	occludin	GO:0030054|GO:0005623|GO:0009987|GO:0005488|GO:0003824|GO:0016020|GO:0008152|GO:0031224|GO:0043227|GO:0005911|GO:0005886|GO:0071704|GO:0043229|GO:0016740|GO:0045177|GO:0006807|GO:0005622|GO:0009986|GO:0071944|GO:0016043|GO:0005515|GO:0044237|GO:0032259|GO:0043296|GO:0046483|GO:0005737|GO:1901360|GO:0016324|GO:0016327|GO:0006725|GO:0006790|GO:0006139|GO:0031982|GO:0006082|GO:0006520|GO:0019904|GO:…	cell junction|cell|cellular process|binding|catalytic activity|membrane|metabolic process|intrinsic component of membrane|membrane-bounded organelle|cell-cell junction|plasma membrane|organic substance metabolic process|intracellular organelle|transferase activity|apical part of cell|nitrogen compound metabolic process|intracellular|cell surface|cell periphery|cellular component organization|prot…	K06088	occludin[-]	mmu04530|mmu04514|mmu05160|mmu04670	Tight junction - Mus musculus (mouse)|Cell adhesion molecules (CAMs) - Mus musculus (mouse)|Hepatitis C - Mus musculus (mouse)|Leukocyte transendothelial migration - Mus musculus (mouse)	13:100496507-100552718:-	11.2595	10.6541	10.6426	13.2715	9.29446	9.20504	13.8783	16.148	10.7047	1956	1619	1630	1741	1135	1173	1712	2034	1410
ENSMUSG00000021639	Gtf2h2	general_transcription_factor_II_H_polypeptide_2	GO:0050896|GO:0005623|GO:0009987|GO:0023052|GO:0005488|GO:0003824|GO:0032991|GO:0008152|GO:0043227|GO:0016787|GO:0019222|GO:0023051|GO:0071704|GO:0048523|GO:0043229|GO:0016740|GO:0050794|GO:0006807|GO:0009058|GO:0005622|GO:0043167|GO:0006950|GO:0051716|GO:0043234|GO:0005515|GO:0044237|GO:0023057|GO:0006793|GO:0006810|GO:0033554|GO:0046483|GO:0000439|GO:1901360|GO:0005667|GO:0007154|GO:0044249|GO:…	response to stimulus|cell|cellular process|signaling|binding|catalytic activity|macromolecular complex|metabolic process|membrane-bounded organelle|hydrolase activity|regulation of metabolic process|regulation of signaling|organic substance metabolic process|negative regulation of cellular process|intracellular organelle|transferase activity|regulation of cellular process|nitrogen compound metabo…	K03142	transcription initiation factor TFIIH subunit 2[-]	mmu05203|mmu03022|mmu03420	Viral carcinogenesis - Mus musculus (mouse)|Basal transcription factors - Mus musculus (mouse)|Nucleotide excision repair - Mus musculus (mouse)	13:100460218-100492579:-	2.31802	2.54025	1.81702	3.74421	2.88801	2.96884	2.97328	2.93223	2.77484	314	301	217	383	275	295	286	288	285
ENSMUSG00000032673	Prorsd1	prolyl_tRNA_synthetase_domain_containing_1	GO:0009987|GO:0003824|GO:0008152|GO:0016787|GO:0019222|GO:0071704|GO:0050794|GO:0006807|GO:0009058|GO:0044237|GO:0016788|GO:0044249|GO:0019538|GO:0006450|GO:0051171|GO:0031323|GO:0010468|GO:0051246|GO:0044267|GO:0034645|GO:0009059|GO:0006518|GO:0052689|GO:0010467|GO:0032268|GO:0006414|GO:0043043|GO:0006412|GO:0010608|GO:0002161|GO:0006417	cellular process|catalytic activity|metabolic process|hydrolase activity|regulation of metabolic process|organic substance metabolic process|regulation of cellular process|nitrogen compound metabolic process|biosynthetic process|cellular metabolic process|hydrolase activity, acting on ester bonds|cellular biosynthetic process|protein metabolic process|regulation of translational fidelity|regulati…	-	-	-	-	11:29511757-29515033:-	2.7878	3.77538	2.07562	4.69517	4.63703	4.81396	4.00648	2.95757	3.54477	195	231	128	248	228	247	199	150	188
ENSMUSG00000032586	Traip	TRAF_interacting_protein	GO:0050896|GO:0005623|GO:0009987|GO:0023052|GO:0005488|GO:0004871|GO:0003824|GO:0008152|GO:0043227|GO:0023051|GO:0071704|GO:0048523|GO:0043229|GO:0016740|GO:0005057|GO:0016874|GO:0050794|GO:0005622|GO:0043167|GO:0051716|GO:0005515|GO:0044237|GO:0023057|GO:0005737|GO:0007154|GO:0019538|GO:0009966|GO:0043169|GO:0001816|GO:0010646|GO:0009968|GO:0007165|GO:0019787|GO:0001817|GO:0001818|GO:0043231|GO:…	response to stimulus|cell|cellular process|signaling|binding|signal transducer activity|catalytic activity|metabolic process|membrane-bounded organelle|regulation of signaling|organic substance metabolic process|negative regulation of cellular process|intracellular organelle|transferase activity|receptor signaling protein activity|ligase activity|regulation of cellular process|intracellular|ion b…	-	-	-	-	9:107950136-107972270:+	1.2008	0.760803	1.12681	1.61572	0.823251	1.34773	1.20206	0.445618	0.763235	249	138	206	253	120	205	177	67	120
ENSMUSG00000074151	Nlrc5	NLR_family_CARD_domain_containing_5	GO:0050896|GO:0005623|GO:0009987|GO:0023052|GO:0005488|GO:0002376|GO:0008152|GO:0051707|GO:0009607|GO:0043227|GO:0006955|GO:0019222|GO:0023051|GO:0071704|GO:0002684|GO:0048523|GO:0043229|GO:0009893|GO:0009605|GO:0050794|GO:0006807|GO:0009058|GO:0005622|GO:0043167|GO:0097367|GO:0009892|GO:0006950|GO:0051716|GO:0002683|GO:0005515|GO:0044237|GO:0036094|GO:0002682|GO:0023057|GO:0097159|GO:0006793|GO:…	response to stimulus|cell|cellular process|signaling|binding|immune system process|metabolic process|response to other organism|response to biotic stimulus|membrane-bounded organelle|immune response|regulation of metabolic process|regulation of signaling|organic substance metabolic process|positive regulation of immune system process|negative regulation of cellular process|intracellular organelle…	-	-	-	-	8:94472763-94527272:+	7.03212	7.40001	9.12482	3.74356	4.96188	4.65908	7.96203	4.48555	4.98041	2000	1841	2288	804	992	972	1608	925	1074
ENSMUSG00000032582	Rbm6	RNA_binding_motif_protein_6	GO:0005623|GO:0005488|GO:0043227|GO:0043229|GO:0005622|GO:0043167|GO:0005515|GO:0036094|GO:0097159|GO:0043169|GO:0003676|GO:0000166|GO:0043231|GO:0005634|GO:0003723|GO:0046872|GO:0044822	cell|binding|membrane-bounded organelle|intracellular organelle|intracellular|ion binding|protein binding|small molecule binding|organic cyclic compound binding|cation binding|nucleic acid binding|nucleotide binding|intracellular membrane-bounded organelle|nucleus|RNA binding|metal ion binding|poly(A) RNA binding	-	-	-	-	9:107773559-107873237:-	2.47843	3.01726	2.64457	3.61554	3.81103	3.95405	4.35052	4.36356	3.88375	1063	1132	1000	1171	1149	1244	1325	1357	1263
ENSMUSG00000032583	Mon1a	MON1_homolog_A_yeast_	-	-	-	-	-	-	9:107888151-107903139:+	10.7408	10.4811	11.3435	9.78639	10.6446	10.7332	9.48077	10.4048	9.28571	1045	892	973	719	728	766	655	734	685
ENSMUSG00000074155	Klk5	kallikrein_related_peptidase_5	GO:0050896|GO:0005623|GO:0009987|GO:0005576|GO:0023052|GO:0005488|GO:0003824|GO:0002376|GO:0008152|GO:0051707|GO:0009607|GO:0043227|GO:0006955|GO:0016787|GO:0023051|GO:0071704|GO:0002684|GO:0043229|GO:0009605|GO:0050794|GO:0005622|GO:0012505|GO:0006950|GO:0051716|GO:0005615|GO:0005515|GO:0002682|GO:0006959|GO:0050776|GO:0005737|GO:0006952|GO:0007154|GO:0008233|GO:0019538|GO:0009967|GO:0009966|GO:…	response to stimulus|cell|cellular process|extracellular region|signaling|binding|catalytic activity|immune system process|metabolic process|response to other organism|response to biotic stimulus|membrane-bounded organelle|immune response|hydrolase activity|regulation of signaling|organic substance metabolic process|positive regulation of immune system process|intracellular organelle|response to …	-	-	-	-	7:43841971-43851181:+	0	0	0	0	0	0	0	0	0	0	0	0	0	0	0	0	0	0
ENSMUSG00000074158	9830147E19Rik	RIKEN_cDNA_9830147E19_gene	GO:0050896|GO:0001071|GO:0005623|GO:0009987|GO:0005488|GO:0008152|GO:0003700|GO:0019222|GO:0071704|GO:0050794|GO:0006807|GO:0009058|GO:0005622|GO:0043167|GO:0006950|GO:0051716|GO:0044237|GO:0097159|GO:0033554|GO:0046483|GO:0009266|GO:1901360|GO:0044249|GO:0043169|GO:0009408|GO:0003676|GO:0006725|GO:0006139|GO:0051171|GO:0031323|GO:0010468|GO:0016070|GO:0034645|GO:0046872|GO:0009059|GO:0010467|GO:…	response to stimulus|nucleic acid binding transcription factor activity|cell|cellular process|binding|metabolic process|transcription factor activity, sequence-specific DNA binding|regulation of metabolic process|organic substance metabolic process|regulation of cellular process|nitrogen compound metabolic process|biosynthetic process|intracellular|ion binding|response to stress|cellular response…	-	-	-	-	7:42609526-42642588:-	0.0834028	0.242036	0.189204	0.764654	0.575001	0.927113	0.379475	0.716726	0.558465	13	33	26	90	63	106	42	81	66
ENSMUSG00000032589	Bsn	bassoon	GO:0030054|GO:0005623|GO:0009987|GO:0045202|GO:0005488|GO:0016020|GO:0032502|GO:0048786|GO:0043227|GO:0043229|GO:0044297|GO:0005622|GO:0043167|GO:0009986|GO:0071944|GO:0012505|GO:0016043|GO:0042995|GO:0097470|GO:0060077|GO:0048856|GO:0060076|GO:0005515|GO:0019898|GO:0005737|GO:0005794|GO:0036477|GO:0043169|GO:0050808|GO:0097481|GO:0005938|GO:0048788|GO:0014069|GO:0043005|GO:0043231|GO:0044306|GO:…	cell junction|cell|cellular process|synapse|binding|membrane|developmental process|presynaptic active zone|membrane-bounded organelle|intracellular organelle|cell body|intracellular|ion binding|cell surface|cell periphery|endomembrane system|cellular component organization|cell projection|ribbon synapse|inhibitory synapse|anatomical structure development|excitatory synapse|protein binding|extrins…	-	-	-	-	9:108096022-108190384:-	0.433781	0.335532	0.499363	0.585868	0.567967	0.529569	0.653423	0.434553	0.361478	201	136	204	205	185	180	215	146	127
ENSMUSG00000086192	Gm13609	predicted_gene_13609	-	-	-	-	-	-	2:32016644-32017344:-	0	0	0	0	0	0	0	0	0	0	0	0	0	0	0	0	0	0
ENSMUSG00000042002	Foxn4	forkhead_box_N4	GO:0001071|GO:0005623|GO:0009987|GO:0005488|GO:0032502|GO:0008152|GO:0003700|GO:0048646|GO:0043227|GO:0019222|GO:0009653|GO:0071704|GO:0043229|GO:0009893|GO:0050794|GO:0006807|GO:0009058|GO:0005622|GO:0048856|GO:0044237|GO:0097159|GO:0035295|GO:0048598|GO:0046483|GO:0009888|GO:1901360|GO:0003407|GO:0044249|GO:0003013|GO:0007423|GO:0036302|GO:0060041|GO:0048869|GO:0003676|GO:0006725|GO:0031325|GO:…	nucleic acid binding transcription factor activity|cell|cellular process|binding|developmental process|metabolic process|transcription factor activity, sequence-specific DNA binding|anatomical structure formation involved in morphogenesis|membrane-bounded organelle|regulation of metabolic process|anatomical structure morphogenesis|organic substance metabolic process|intracellular organelle|positi…	-	-	-	-	5:114254164-114273807:-	0	0	0	0	0	0	0	0	0	0	0	0	0	0	0	0	0	0
ENSMUSG00000045052	Prlhr	prolactin_releasing_hormone_receptor	GO:0050896|GO:0005623|GO:0009987|GO:0023052|GO:0005488|GO:0004871|GO:0016020|GO:0007610|GO:0008152|GO:0031224|GO:0005886|GO:0042445|GO:0050794|GO:0038023|GO:0071944|GO:0051716|GO:0004872|GO:0007631|GO:0005515|GO:0007154|GO:0005887|GO:0007165|GO:0010817|GO:0031226|GO:0004888|GO:0016021|GO:0004930|GO:0007186|GO:0007166|GO:0008528|GO:0007218|GO:0008188|GO:0004983	response to stimulus|cell|cellular process|signaling|binding|signal transducer activity|membrane|behavior|metabolic process|intrinsic component of membrane|plasma membrane|hormone metabolic process|regulation of cellular process|signaling receptor activity|cell periphery|cellular response to stimulus|receptor activity|feeding behavior|protein binding|cell communication|integral component of plasm…	K04314	prolactin releasing hormone receptor[-]	mmu04080	Neuroactive ligand-receptor interaction - Mus musculus (mouse)	19:60466733-60468304:-	0	0	0	0	0	0	0	0	0	0	0	0	0	0	0	0	0	0
ENSMUSG00000045053	Kcng3	potassium_voltage_gated_channel_subfamily_G_member_3	GO:0005215|GO:0005623|GO:0009987|GO:0005488|GO:0032991|GO:0016020|GO:0031224|GO:0043227|GO:0005886|GO:0043229|GO:0050794|GO:0005622|GO:0071944|GO:0012505|GO:0016043|GO:0043234|GO:0005515|GO:0022857|GO:0006810|GO:0005783|GO:0005737|GO:0022891|GO:0055085|GO:1902495|GO:0005887|GO:0098797|GO:0071804|GO:0031226|GO:0043231|GO:0022607|GO:0016021|GO:0034765|GO:0034220|GO:0071805|GO:0006811|GO:0043269|GO:…	transporter activity|cell|cellular process|binding|macromolecular complex|membrane|intrinsic component of membrane|membrane-bounded organelle|plasma membrane|intracellular organelle|regulation of cellular process|intracellular|cell periphery|endomembrane system|cellular component organization|protein complex|protein binding|transmembrane transporter activity|transport|endoplasmic reticulum|cytopl…	-	-	-	-	17:83585957-83631895:-	0	0.0148202	0	0	0.0368884	0	0	0	0.0855157	0	1	0	0	2	0	0	0	5
ENSMUSG00000086193	Gm11508	predicted_gene_11508	-	-	-	-	-	-	11:88011991-88048006:-	0	0.226183	0.448739	0.262013	0	0.269629	0	0	0	0	2	4	2	0	2	0	0	0
ENSMUSG00000030880	Polr3e	polymerase_RNA_III_DNA_directed_polypeptide_E	GO:0050896|GO:0005623|GO:0009987|GO:0003824|GO:0002376|GO:0032991|GO:0008152|GO:0051707|GO:0009607|GO:0043227|GO:0006955|GO:0071704|GO:0043229|GO:0016740|GO:0009605|GO:0006807|GO:0009058|GO:0005622|GO:0006950|GO:0043234|GO:0044237|GO:0046483|GO:1901360|GO:0006952|GO:0044249|GO:0009615|GO:0098542|GO:0043207|GO:0030880|GO:0006725|GO:0006139|GO:0045087|GO:0051607|GO:0043231|GO:0016772|GO:0005634|GO:…	response to stimulus|cell|cellular process|catalytic activity|immune system process|macromolecular complex|metabolic process|response to other organism|response to biotic stimulus|membrane-bounded organelle|immune response|organic substance metabolic process|intracellular organelle|transferase activity|response to external stimulus|nitrogen compound metabolic process|biosynthetic process|intracel…	K14721	DNA-directed RNA polymerase III subunit RPC5[-]	mmu04623|mmu03020	Cytosolic DNA-sensing pathway - Mus musculus (mouse)|RNA polymerase - Mus musculus (mouse)	7:120917744-120947432:+	6.58838	6.80333	6.47031	7.43167	6.33122	6.97795	6.47009	5.24493	6.35767	641	579	555	546	433	498	447	370	469
ENSMUSG00000087296	Gm12130	predicted_gene_12130	-	-	-	-	-	-	11:38493330-38520013:-	0	0	0	0	0	0	0	0	0	0	0	0	0	0	0	0	0	0
ENSMUSG00000087294	Gm13556	predicted_gene_13556	-	-	-	-	-	-	2:38285307-38287291:+	0	0	0	0	0	0	0	0	0	0	0	0	0	0	0	0	0	0
ENSMUSG00000026751	Nr5a1	nuclear_receptor_subfamily_5_group_A_member_1	GO:0022414|GO:0050896|GO:0001071|GO:0005623|GO:0009987|GO:0048511|GO:0023052|GO:0005488|GO:0000003|GO:0004871|GO:0032991|GO:0032502|GO:0008152|GO:0003700|GO:0004879|GO:0043227|GO:0019222|GO:0042445|GO:0071704|GO:0043229|GO:0009893|GO:0050794|GO:0006807|GO:0009058|GO:0038023|GO:0005622|GO:0043167|GO:0048609|GO:0051641|GO:0003006|GO:0044702|GO:0022602|GO:0051716|GO:0008289|GO:0004872|GO:0043234|GO:…	reproductive process|response to stimulus|nucleic acid binding transcription factor activity|cell|cellular process|rhythmic process|signaling|binding|reproduction|signal transducer activity|macromolecular complex|developmental process|metabolic process|transcription factor activity, sequence-specific DNA binding|RNA polymerase II transcription factor activity, ligand-activated sequence-specific D…	K08560	steroidogenic factor 1[-]	mmu04934|mmu04927	Cushing syndrome - Mus musculus (mouse)|Cortisol synthesis and secretion - Mus musculus (mouse)	2:38692656-38714542:-	0	0	0	0	0	0	0	0	0	0	0	0	0	0	0	0	0	0
ENSMUSG00000087292	Gm13832	predicted_gene_13832	-	-	-	-	-	-	5:115359078-115422863:+	0	0	0	0	0	0.226984	0	0	0	0	0	0	0	0	3	0	0	0
ENSMUSG00000087293	Gm14341	predicted_gene_14341	-	-	-	-	-	-	2:180954464-180966812:+	0	0	0	0	0	0	0	0	0	0	0	0	0	0	0	0	0	0
ENSMUSG00000087290	Gm15866	predicted_gene_15866	-	-	-	-	-	-	5:43549928-43601731:-	0.051238	0	0	0	0	0.209521	0	0	0	2	0	0	0	0	6	0	0	0
ENSMUSG00000087291	Gm11946	predicted_gene_11946	-	-	-	-	-	-	11:3530157-3536856:+	0.140472	0.064238	0.244308	0.173621	0.2398	1.21283	0.0923191	0.103329	0.11116	15	6	23	14	18	95	7	8	9
ENSMUSG00000033985	Tesk2	testis_specific_kinase_2	GO:0022414|GO:0005623|GO:0009987|GO:0005488|GO:0000003|GO:0003824|GO:0008152|GO:0043227|GO:0007155|GO:0071704|GO:0043229|GO:0016740|GO:0005622|GO:0043167|GO:0097367|GO:0048609|GO:0016043|GO:0044702|GO:0005515|GO:0044237|GO:0019953|GO:0036094|GO:0097159|GO:0006793|GO:0005737|GO:0019538|GO:0001882|GO:0043169|GO:0030029|GO:0000166|GO:0007276|GO:0043168|GO:0043231|GO:0006996|GO:0031589|GO:0022607|GO:…	reproductive process|cell|cellular process|binding|reproduction|catalytic activity|metabolic process|membrane-bounded organelle|cell adhesion|organic substance metabolic process|intracellular organelle|transferase activity|intracellular|ion binding|carbohydrate derivative binding|multicellular organismal reproductive process|cellular component organization|single organism reproductive process|pro…	-	-	-	-	4:116720948-116805956:+	8.12235	7.98823	8.06877	8.78766	4.39911	4.30611	7.39194	4.85058	6.20512	1224	1053	1072	1000	466	476	791	530	709
ENSMUSG00000033987	Dnah17	dynein_axonemal_heavy_chain_17	GO:0005623|GO:0009987|GO:0005488|GO:0003824|GO:0032991|GO:0008152|GO:0016787|GO:0043229|GO:0005929|GO:0005622|GO:0043167|GO:0097367|GO:0042995|GO:0043234|GO:0005515|GO:0036094|GO:0097159|GO:0005930|GO:0005875|GO:0001882|GO:0016817|GO:0000166|GO:0006928|GO:0043168|GO:0007017|GO:0017076|GO:0001883|GO:0007018|GO:0016818|GO:0005856|GO:0005858|GO:0030286|GO:0032549|GO:0015630|GO:0036157|GO:0005524|GO:…	cell|cellular process|binding|catalytic activity|macromolecular complex|metabolic process|hydrolase activity|intracellular organelle|cilium|intracellular|ion binding|carbohydrate derivative binding|cell projection|protein complex|protein binding|small molecule binding|organic cyclic compound binding|axoneme|microtubule associated complex|nucleoside binding|hydrolase activity, acting on acid anhyd…	K10408	dynein heavy chain, axonemal[-]	mmu05016	Huntington disease - Mus musculus (mouse)	11:118021723-118129219:-	0.0414768	0.0349386	0.0470455	0.118524	0.0434763	0.107135	0.086078	0.0511827	0.100768	19	14	19	41	14	36	28	17	35
ENSMUSG00000033981	Gria2	glutamate_receptor_ionotropic_AMPA2_alpha_2_	GO:0050896|GO:0005215|GO:0030054|GO:0005623|GO:0009987|GO:0023052|GO:0045202|GO:0005488|GO:0004871|GO:0032991|GO:0016020|GO:0031224|GO:0043227|GO:0005886|GO:0043229|GO:0008021|GO:0097060|GO:0050794|GO:0038023|GO:0005622|GO:0071944|GO:0012505|GO:0042995|GO:0051716|GO:0004872|GO:0043234|GO:0005515|GO:0022857|GO:0006810|GO:0005783|GO:0005737|GO:0022891|GO:0007154|GO:0055085|GO:0036477|GO:1902495|GO:…	response to stimulus|transporter activity|cell junction|cell|cellular process|signaling|synapse|binding|signal transducer activity|macromolecular complex|membrane|intrinsic component of membrane|membrane-bounded organelle|plasma membrane|intracellular organelle|synaptic vesicle|synaptic membrane|regulation of cellular process|signaling receptor activity|intracellular|cell periphery|endomembrane s…	K05198	glutamate receptor 2[-]	mmu04080|mmu04024|mmu04723|mmu04728|mmu04724|mmu04713|mmu04720|mmu05031|mmu04730|mmu05014|mmu05030|mmu05033	Neuroactive ligand-receptor interaction - Mus musculus (mouse)|cAMP signaling pathway - Mus musculus (mouse)|Retrograde endocannabinoid signaling - Mus musculus (mouse)|Dopaminergic synapse - Mus musculus (mouse)|Glutamatergic synapse - Mus musculus (mouse)|Circadian entrainment - Mus musculus (mouse)|Long-term potentiation - Mus musculus (mouse)|Amphetamine addiction - Mus musculus (mouse)|Long-…	3:80681450-80802835:-	0.00399126	0.00912353	0.0316828	0	0.0028393	0.0136013	0.00561856	0.00275048	0	2	4	14	0	1	5	2	1	0
ENSMUSG00000033983	Coil	coilin	GO:0005623|GO:0005488|GO:0003824|GO:0016020|GO:0008152|GO:0043227|GO:0043229|GO:0005622|GO:0016491|GO:0005515|GO:0005737|GO:0016667|GO:0055114|GO:0042802|GO:0008022|GO:0043231|GO:0005634|GO:0005654|GO:0005730|GO:0015036|GO:0031981|GO:0016604|GO:0001674|GO:0015030	cell|binding|catalytic activity|membrane|metabolic process|membrane-bounded organelle|intracellular organelle|intracellular|oxidoreductase activity|protein binding|cytoplasm|oxidoreductase activity, acting on a sulfur group of donors|oxidation-reduction process|identical protein binding|protein C-terminus binding|intracellular membrane-bounded organelle|nucleus|nucleoplasm|nucleolus|disulfide oxi…	-	-	-	-	11:88970252-88991613:+	1.923	2.13863	1.9678	2.39431	1.75438	2.25111	2.48731	1.61434	1.83323	184	179	166	173	118	158	169	112	133
ENSMUSG00000087299	Gm12953	predicted_gene_12953	-	-	-	-	-	-	4:116551740-116552627:+	0	0	0	0	0	0	0	0	0	0	0	0	0	0	0	0	0	0
ENSMUSG00000030887	Pdzd9	PDZ_domain_containing_9	GO:0005488|GO:0005515	binding|protein binding	-	-	-	-	7:120659296-120670343:-	0	0	0	0	0	0	0	0	0	0	0	0	0	0	0	0	0	0
ENSMUSG00000007338	Mrpl49	mitochondrial_ribosomal_protein_L49	GO:0005623|GO:0009987|GO:0005198|GO:0005488|GO:0032991|GO:0008152|GO:0043227|GO:0071704|GO:0043229|GO:0006807|GO:0009058|GO:0005622|GO:0003735|GO:0005515|GO:0044237|GO:0005737|GO:0044249|GO:0019538|GO:0005761|GO:0030529|GO:0044391|GO:0043231|GO:0005840|GO:0044267|GO:0034645|GO:0005762|GO:0009059|GO:0006518|GO:0005759|GO:0010467|GO:0005739|GO:0015934|GO:0043043|GO:0006412	cell|cellular process|structural molecule activity|binding|macromolecular complex|metabolic process|membrane-bounded organelle|organic substance metabolic process|intracellular organelle|nitrogen compound metabolic process|biosynthetic process|intracellular|structural constituent of ribosome|protein binding|cellular metabolic process|cytoplasm|cellular biosynthetic process|protein metabolic proce…	-	-	-	-	19:6053630-6057751:-	25.5246	27.1285	27.633	25.5015	21.2114	21.9805	24.2364	20.4595	19.8317	1010	939	964	762	590	638	681	587	595
ENSMUSG00000086527	Gm15856	predicted_gene_15856	-	-	-	-	-	-	6:121223692-121226153:-	0	0	0	0	0	0	0	0	0	0	0	0	0	0	0	0	0	0
ENSMUSG00000044098	Rsbn1	rosbin_round_spermatid_basic_protein_1	GO:0005623|GO:0005488|GO:0043227|GO:0043229|GO:0005622|GO:0005515|GO:0043231|GO:0005634	cell|binding|membrane-bounded organelle|intracellular organelle|intracellular|protein binding|intracellular membrane-bounded organelle|nucleus	-	-	-	-	3:103914120-103966636:+	0.738492	0.85555	1.34995	1.86859	2.40599	2.07643	2.63246	2.96458	2.38712	224	227	361	428	513	462	567	652	549
ENSMUSG00000086524	Pabpc1l2a-ps	poly_A_binding_protein_cytoplasmic_1_like_2A_pseudogene	-	-	-	-	-	-	X:103066668-103067180:-	0.25446	0.484853	0	0	0	0	0	0	0	3	5	0	0	0	0	0	0	0
ENSMUSG00000086523	Gm13499	predicted_gene_13499	-	-	-	-	-	-	2:51363572-51365499:-	0	0	0	0	0	0	0	0	0	0	0	0	0	0	0	0	0	0
ENSMUSG00000086522	Gm4473	predicted_gene_4473	-	-	-	-	-	-	10:120899157-120901888:+	0	0	0	0	0	0	0.0933099	0	0	0	0	0	0	0	0	1	0	0
ENSMUSG00000086521	Olfr1343-ps1	olfactory_receptor_1343_pseudogene_1	-	-	-	-	-	-	4:118672609-118673522:-	0	0	0	0	0	0	0	0	0	0	0	0	0	0	0	0	0	0
ENSMUSG00000044092	C130050O18Rik	RIKEN_cDNA_C130050O18_gene	GO:0016020|GO:0031224|GO:0016021	membrane|intrinsic component of membrane|integral component of membrane	-	-	-	-	5:139405280-139415623:+	0.461902	0.373693	0.515859	0.404649	0.192077	0.571562	0.290214	0.31362	0.346768	65	46	64	43	19	59	29	32	37
ENSMUSG00000086529	Acss2os	acyl_CoA_synthetase_short_chain_family_member_2_opposite_strand	-	-	-	-	-	-	2:155547040-155556930:-	0	0	0	0	0	0	0	0	0	0	0	0	0	0	0	0	0	0
ENSMUSG00000086528	Gm15731	predicted_gene_15731	-	-	-	-	-	-	5:8037294-8052707:-	0.0991305	0.0906576	0	0	0.225626	0.0270244	0.251277	0	0.104587	5	4	0	0	8	1	9	0	4
ENSMUSG00000075284	Wipf1	WAS_WASL_interacting_protein_family_member_1	GO:0050896|GO:0005623|GO:0009987|GO:0005488|GO:0032502|GO:0051707|GO:0044089|GO:0009607|GO:0043227|GO:0009653|GO:0043229|GO:0009605|GO:0050794|GO:0005622|GO:0031252|GO:0051641|GO:0071944|GO:0016043|GO:0042995|GO:0048856|GO:0005515|GO:0050793|GO:0001726|GO:0043254|GO:0006810|GO:0005737|GO:0008360|GO:0031334|GO:0051130|GO:0008092|GO:0030029|GO:0048869|GO:0005938|GO:0043207|GO:0005884|GO:0031982|GO:…	response to stimulus|cell|cellular process|binding|developmental process|response to other organism|positive regulation of cellular component biogenesis|response to biotic stimulus|membrane-bounded organelle|anatomical structure morphogenesis|intracellular organelle|response to external stimulus|regulation of cellular process|intracellular|cell leading edge|cellular localization|cell periphery|ce…	K19475	WAS/WASL-interacting protein[-]	mmu04144	Endocytosis - Mus musculus (mouse)	2:73429610-73529734:-	4.81607	3.98709	4.12628	5.35828	5.32876	6.53354	4.85863	4.77123	5.91224	1026	743	775	862	798	1021	735	737	955
ENSMUSG00000075286	Gm1968	predicted_gene_1968	-	-	-	-	-	-	16:29958493-29962307:-	0	0	0	0	0	0	0	0	0	0	0	0	0	0	0	0	0	0
ENSMUSG00000075289	Carns1	carnosine_synthase_1	GO:0009987|GO:0005488|GO:0003824|GO:0008152|GO:0016787|GO:0071704|GO:0016874|GO:0006807|GO:0009058|GO:0043167|GO:0097367|GO:0044237|GO:0036094|GO:0097159|GO:0044249|GO:0001882|GO:0043169|GO:0016817|GO:0000166|GO:0006082|GO:0006520|GO:0043168|GO:0017076|GO:0001883|GO:0046872|GO:0016818|GO:0006518|GO:0016881|GO:0008652|GO:0032549|GO:0019752|GO:0005524|GO:0043043|GO:0035498|GO:0016462|GO:0047730|GO:…	cellular process|binding|catalytic activity|metabolic process|hydrolase activity|organic substance metabolic process|ligase activity|nitrogen compound metabolic process|biosynthetic process|ion binding|carbohydrate derivative binding|cellular metabolic process|small molecule binding|organic cyclic compound binding|cellular biosynthetic process|nucleoside binding|cation binding|hydrolase activity,…	K14755	carnosine synthase[6.3.2.11]	mmu00330|mmu00410	Arginine and proline metabolism - Mus musculus (mouse)|beta-Alanine metabolism - Mus musculus (mouse)	19:4164324-4175479:-	0.734814	0.37614	0.808581	0.697125	0.468058	1.00173	0.772234	0.393268	0.752161	67	30	65	48	30	67	50	26	52
ENSMUSG00000107949	RP24-179I4.5	-	-	-	-	-	-	-	6:115608170-115608579:+	0	0	0	0	0	0	0	0	0.140052	0	0	0	0	0	0	0	0	1
ENSMUSG00000024941	Scyl1	SCY1_like_1_S._cerevisiae_	GO:0005623|GO:0009987|GO:0005488|GO:0003824|GO:0032991|GO:0016020|GO:0008152|GO:0043227|GO:0031090|GO:0071704|GO:0043229|GO:0016740|GO:0005622|GO:0043167|GO:0097367|GO:0051641|GO:0012505|GO:0043234|GO:0005515|GO:0044237|GO:0036094|GO:0097159|GO:0006793|GO:0006810|GO:0005737|GO:0098588|GO:0005794|GO:0012506|GO:0019538|GO:0001882|GO:0030117|GO:0030660|GO:0000166|GO:0051649|GO:0031982|GO:0043168|GO:…	cell|cellular process|binding|catalytic activity|macromolecular complex|membrane|metabolic process|membrane-bounded organelle|organelle membrane|organic substance metabolic process|intracellular organelle|transferase activity|intracellular|ion binding|carbohydrate derivative binding|cellular localization|endomembrane system|protein complex|protein binding|cellular metabolic process|small molecule…	-	-	-	-	19:5758427-5771401:-	24.2593	23.7148	29.4069	25.0886	18.8989	29.0221	20.6607	22.2824	20.6336	1470	1257	1571	1148	805	1290	889	979	948
ENSMUSG00000040620	Dhx33	DEAH_Asp_Glu_Ala_His_box_polypeptide_33	GO:0005623|GO:0009987|GO:0005488|GO:0003824|GO:0008152|GO:0043227|GO:0016787|GO:0019222|GO:0071704|GO:0043229|GO:0009893|GO:0050794|GO:0006807|GO:0009058|GO:0005622|GO:0043167|GO:0097367|GO:0005515|GO:0044237|GO:0036094|GO:0097159|GO:0046483|GO:0005737|GO:1901360|GO:0044249|GO:0001882|GO:0016817|GO:0008134|GO:0003676|GO:0000166|GO:0006725|GO:0031325|GO:0006139|GO:0051171|GO:0043168|GO:0043231|GO:…	cell|cellular process|binding|catalytic activity|metabolic process|membrane-bounded organelle|hydrolase activity|regulation of metabolic process|organic substance metabolic process|intracellular organelle|positive regulation of metabolic process|regulation of cellular process|nitrogen compound metabolic process|biosynthetic process|intracellular|ion binding|carbohydrate derivative binding|protein…	K17820	ATP-dependent RNA helicase DHX33[3.6.4.13]	mmu04621	NOD-like receptor signaling pathway - Mus musculus (mouse)	11:70984091-71004437:-	1.30611	1.26186	1.15413	1.66659	1.6803	2.33623	1.52511	1.69877	1.43223	439	371	342	423	397	576	364	414	365
ENSMUSG00000024943	Smc5	structural_maintenance_of_chromosomes_5	GO:0050896|GO:0030054|GO:0005623|GO:0009987|GO:0005488|GO:0032991|GO:0032502|GO:0008152|GO:0043227|GO:0019222|GO:0071704|GO:0043229|GO:0009893|GO:0050794|GO:0006807|GO:0005622|GO:0043167|GO:0097367|GO:0016043|GO:0006950|GO:0051716|GO:0043234|GO:0005515|GO:0044237|GO:0036094|GO:0009056|GO:0097159|GO:0007059|GO:0033554|GO:0000723|GO:0046483|GO:1901360|GO:0051984|GO:0042592|GO:0019538|GO:0007568|GO:…	response to stimulus|cell junction|cell|cellular process|binding|macromolecular complex|developmental process|metabolic process|membrane-bounded organelle|regulation of metabolic process|organic substance metabolic process|intracellular organelle|positive regulation of metabolic process|regulation of cellular process|nitrogen compound metabolic process|intracellular|ion binding|carbohydrate deriv…	-	-	-	-	19:23206441-23273897:-	1.4658	2.09245	2.03301	4.65662	4.50538	5.73593	5.28355	4.96493	5.65939	193	241	236	463	417	554	494	474	565
ENSMUSG00000024942	Capn1	calpain_1	GO:0030054|GO:0005623|GO:0009987|GO:0005576|GO:0005488|GO:0003824|GO:0016020|GO:0032502|GO:0008152|GO:0043227|GO:0016787|GO:0005886|GO:0009653|GO:0071704|GO:0043229|GO:0005622|GO:0043167|GO:0071944|GO:0030055|GO:0048856|GO:0005515|GO:1903561|GO:0044237|GO:0009056|GO:0070062|GO:0005737|GO:0005912|GO:0008233|GO:0048732|GO:0019538|GO:0043169|GO:0008092|GO:0031982|GO:0048771|GO:0043231|GO:0009887|GO:…	cell junction|cell|cellular process|extracellular region|binding|catalytic activity|membrane|developmental process|metabolic process|membrane-bounded organelle|hydrolase activity|plasma membrane|anatomical structure morphogenesis|organic substance metabolic process|intracellular organelle|intracellular|ion binding|cell periphery|cell-substrate junction|anatomical structure development|protein bin…	K01367	calpain-1[3.4.22.52]	mmu04218|mmu04217|mmu05010|mmu04141|mmu04210	Cellular senescence - Mus musculus (mouse)|Necroptosis - Mus musculus (mouse)|Alzheimer disease - Mus musculus (mouse)|Protein processing in endoplasmic reticulum - Mus musculus (mouse)|Apoptosis - Mus musculus (mouse)	19:5988546-6015825:-	49.5072	40.5019	49.655	40.16	50.9241	49.9719	37.6931	55.1084	51.3138	3629	2597	3209	2223	2624	2687	1962	2929	2852
ENSMUSG00000024944	Arl2	ADP_ribosylation_factor_like_2	GO:0050896|GO:0005623|GO:0009987|GO:0005576|GO:0023052|GO:0005488|GO:0003824|GO:0016020|GO:0008152|GO:0044089|GO:0043227|GO:0016787|GO:0007155|GO:0019222|GO:0005886|GO:0043229|GO:0050794|GO:0005622|GO:0043167|GO:0097367|GO:0051641|GO:0071944|GO:0016043|GO:0009892|GO:0051716|GO:0005515|GO:1903561|GO:0036094|GO:0097159|GO:0070062|GO:0043254|GO:0043086|GO:0006810|GO:0005737|GO:0050790|GO:0051651|GO:…	response to stimulus|cell|cellular process|extracellular region|signaling|binding|catalytic activity|membrane|metabolic process|positive regulation of cellular component biogenesis|membrane-bounded organelle|hydrolase activity|cell adhesion|regulation of metabolic process|plasma membrane|intracellular organelle|regulation of cellular process|intracellular|ion binding|carbohydrate derivative bindi…	-	-	-	-	19:6134374-6141406:-	4.66109	4.7856	6.16386	4.28565	4.7924	5.22496	4.82191	4.40241	4.18082	422	379	492	293	305	347	310	289	287
ENSMUSG00000024947	Men1	multiple_endocrine_neoplasia_1	GO:0022414|GO:0050896|GO:0005623|GO:0009987|GO:0023052|GO:0005488|GO:0000003|GO:0003824|GO:0002376|GO:0032991|GO:0032502|GO:0008152|GO:0040007|GO:0043227|GO:0007155|GO:0019222|GO:0023051|GO:0009653|GO:0001776|GO:0071704|GO:0048523|GO:0043229|GO:0016740|GO:0009893|GO:0050794|GO:0000785|GO:0006807|GO:0009058|GO:0005622|GO:0009986|GO:0048609|GO:0060090|GO:0016043|GO:0003006|GO:0009892|GO:0006950|GO:…	reproductive process|response to stimulus|cell|cellular process|signaling|binding|reproduction|catalytic activity|immune system process|macromolecular complex|developmental process|metabolic process|growth|membrane-bounded organelle|cell adhesion|regulation of metabolic process|regulation of signaling|anatomical structure morphogenesis|leukocyte homeostasis|organic substance metabolic process|neg…	K14970	menin[-]	mmu05202|mmu04934	Transcriptional misregulation in cancer - Mus musculus (mouse)|Cushing syndrome - Mus musculus (mouse)	19:6334979-6340891:+	3.63011	4.09622	4.69935	3.80635	3.40934	3.49671	3.33088	3.15406	2.80443	927	915	1058	734	612	655	604	584	543
ENSMUSG00000021936	Mapk8	mitogen_activated_protein_kinase_8	GO:0050896|GO:0005623|GO:0009987|GO:0048511|GO:0023052|GO:0005488|GO:0004871|GO:0003824|GO:0032991|GO:0032502|GO:0008152|GO:0040011|GO:0051707|GO:0044089|GO:0042752|GO:0009607|GO:0043227|GO:0019222|GO:0023051|GO:0009653|GO:0071704|GO:0048523|GO:0043229|GO:0016740|GO:0005057|GO:0048870|GO:0009893|GO:0009605|GO:0050794|GO:0005622|GO:0043167|GO:0097367|GO:0016043|GO:0030234|GO:0006950|GO:0007623|GO:…	response to stimulus|cell|cellular process|rhythmic process|signaling|binding|signal transducer activity|catalytic activity|macromolecular complex|developmental process|metabolic process|locomotion|response to other organism|positive regulation of cellular component biogenesis|regulation of circadian rhythm|response to biotic stimulus|membrane-bounded organelle|regulation of metabolic process|reg…	K04440	mitogen-activated protein kinase 8/9/10 (c-Jun N-terminal kinase)[2.7.11.24]	mmu05200|mmu04010|mmu05166|mmu05170|mmu04014|mmu05169|mmu04024|mmu05167|mmu04621|mmu04510|mmu04217|mmu05152|mmu05164|mmu04530|mmu05161|mmu04141|mmu04310|mmu04932|mmu04723|mmu04910|mmu05418|mmu04728|mmu04068|mmu04210|mmu04140|mmu04926|mmu04380|mmu04750|mmu04071|mmu04722|mmu04668|mmu04931|mmu04625|mmu05145|mmu05142|mmu04659|mmu04933|mmu05231|mmu04620|mmu01522|mmu04657|mmu04914|mmu04912|mmu05210|mmu…	Pathways in cancer - Mus musculus (mouse)|MAPK signaling pathway - Mus musculus (mouse)|Human T-cell leukemia virus 1 infection - Mus musculus (mouse)|Human immunodeficiency virus 1 infection - Mus musculus (mouse)|Ras signaling pathway - Mus musculus (mouse)|Epstein-Barr virus infection - Mus musculus (mouse)|cAMP signaling pathway - Mus musculus (mouse)|Kaposi sarcoma-associated herpesvirus inf…	14:33377898-33447158:-	1.4625	2.0152	1.6268	2.08643	2.33683	2.41756	2.49239	3.06453	2.93988	414	499	406	446	465	502	501	629	631
ENSMUSG00000024949	Sf1	splicing_factor_1	GO:0022414|GO:0005623|GO:0009987|GO:0005488|GO:0000003|GO:0032991|GO:0032502|GO:0008152|GO:0043227|GO:0019222|GO:0071704|GO:0048523|GO:0043229|GO:0050794|GO:0006807|GO:0009058|GO:0005622|GO:0043167|GO:0003006|GO:0044702|GO:0048856|GO:0005515|GO:0044237|GO:0008283|GO:0097159|GO:0033327|GO:0007548|GO:0008285|GO:0046483|GO:0005737|GO:0008406|GO:1901360|GO:0044249|GO:0043169|GO:0048869|GO:0003676|GO:…	reproductive process|cell|cellular process|binding|reproduction|macromolecular complex|developmental process|metabolic process|membrane-bounded organelle|regulation of metabolic process|organic substance metabolic process|negative regulation of cellular process|intracellular organelle|regulation of cellular process|nitrogen compound metabolic process|biosynthetic process|intracellular|ion binding…	-	-	-	-	19:6363690-6378030:+	8.20944	7.99899	8.07132	7.63405	7.19046	8.20565	7.02034	7.04847	6.77083	2485	2118	2154	1745	1530	1822	1509	1547	1554
ENSMUSG00000024948	Map4k2	mitogen_activated_protein_kinase_kinase_kinase_kinase_2	GO:0050896|GO:0005623|GO:0009987|GO:0023052|GO:0005488|GO:0004871|GO:0003824|GO:0002376|GO:0016020|GO:0008152|GO:0031224|GO:0043227|GO:0006955|GO:0031090|GO:0019222|GO:0005886|GO:0023051|GO:0071704|GO:0043229|GO:0016740|GO:0005057|GO:0009893|GO:0050794|GO:0005622|GO:0043167|GO:0097367|GO:0051641|GO:0071944|GO:0012505|GO:0006950|GO:0051716|GO:0005515|GO:0044237|GO:0036094|GO:0097159|GO:0006793|GO:…	response to stimulus|cell|cellular process|signaling|binding|signal transducer activity|catalytic activity|immune system process|membrane|metabolic process|intrinsic component of membrane|membrane-bounded organelle|immune response|organelle membrane|regulation of metabolic process|plasma membrane|regulation of signaling|organic substance metabolic process|intracellular organelle|transferase activ…	K04414	mitogen-activated protein kinase kinase kinase kinase 2[2.7.11.1]	mmu04010	MAPK signaling pathway - Mus musculus (mouse)	19:6341135-6355615:+	1.04151	0.832894	1.04268	1.2141	0.702558	1.29985	1.48048	0.738435	1.1866	426	298	376	375	202	390	430	219	368
ENSMUSG00000024142	Mlst8	MTOR_associated_protein_LST8_homolog_S._cerevisiae_	GO:0050896|GO:0005623|GO:0009987|GO:0023052|GO:0005488|GO:0032991|GO:0008152|GO:0044089|GO:0019222|GO:0023051|GO:0071704|GO:0009893|GO:0050794|GO:0005622|GO:0016043|GO:0051716|GO:0043234|GO:0005515|GO:0044237|GO:0006793|GO:0043254|GO:0005737|GO:0050790|GO:0031334|GO:0007154|GO:0019538|GO:0009967|GO:0009966|GO:0010646|GO:0051130|GO:0007165|GO:0030029|GO:0031325|GO:0032970|GO:0031932|GO:0006996|GO:…	response to stimulus|cell|cellular process|signaling|binding|macromolecular complex|metabolic process|positive regulation of cellular component biogenesis|regulation of metabolic process|regulation of signaling|organic substance metabolic process|positive regulation of metabolic process|regulation of cellular process|intracellular|cellular component organization|cellular response to stimulus|prot…	K08266	target of rapamycin complex subunit LST8[-]	mmu04151|mmu04714|mmu04150|mmu04140|mmu04136	PI3K-Akt signaling pathway - Mus musculus (mouse)|Thermogenesis - Mus musculus (mouse)|mTOR signaling pathway - Mus musculus (mouse)|Autophagy - animal - Mus musculus (mouse)|Autophagy - other - Mus musculus (mouse)	17:24473550-24479078:-	12.4691	11.2908	11.0625	10.1199	7.86809	10.1823	8.8146	9.60305	10.8929	1010	800	790	619	448	605	507	564	669
ENSMUSG00000108481	RP23-68N11.2	-	-	-	-	-	-	-	7:129667405-129693400:+	0	0	0	0	0	0	0	0	0	0	0	0	0	0	0	0	0	0
ENSMUSG00000059534	Uqcr10	ubiquinol_cytochrome_c_reductase_complex_III_subunit_X	GO:0005623|GO:0009987|GO:0005576|GO:0032991|GO:0016020|GO:0008152|GO:0031224|GO:0043227|GO:0031090|GO:0071704|GO:0043229|GO:0070469|GO:0006807|GO:0005622|GO:0043234|GO:1903561|GO:0044237|GO:0070062|GO:0006793|GO:0006091|GO:0046483|GO:0005737|GO:1901360|GO:0070069|GO:0019866|GO:0005746|GO:1902495|GO:0055114|GO:0031966|GO:0022900|GO:0006725|GO:0006139|GO:0019637|GO:0031982|GO:0043231|GO:0045275|GO:…	cell|cellular process|extracellular region|macromolecular complex|membrane|metabolic process|intrinsic component of membrane|membrane-bounded organelle|organelle membrane|organic substance metabolic process|intracellular organelle|respiratory chain|nitrogen compound metabolic process|intracellular|protein complex|extracellular vesicle|cellular metabolic process|extracellular exosome|phosphorus me…	K00419	ubiquinol-cytochrome c reductase subunit 9[-]	mmu01100|mmu04714|mmu05016|mmu05010|mmu04932|mmu05012|mmu00190|mmu04260	Metabolic pathways - Mus musculus (mouse)|Thermogenesis - Mus musculus (mouse)|Huntington disease - Mus musculus (mouse)|Alzheimer disease - Mus musculus (mouse)|Non-alcoholic fatty liver disease (NAFLD) - Mus musculus (mouse)|Parkinson disease - Mus musculus (mouse)|Oxidative phosphorylation - Mus musculus (mouse)|Cardiac muscle contraction - Mus musculus (mouse)	11:4701973-4704342:-	166.27	197.657	206.961	209.723	199.751	161.601	173.051	117.697	110.485	5093	5296	5589	4851	4301	3631	3764	2614	2566
ENSMUSG00000021932	Rnaseh2b	ribonuclease_H2_subunit_B	GO:0050896|GO:0005623|GO:0009987|GO:0003824|GO:0032991|GO:0032502|GO:0008152|GO:0043227|GO:0016787|GO:0019222|GO:0071704|GO:0043229|GO:0050794|GO:0006807|GO:0005622|GO:0009892|GO:0006950|GO:0051716|GO:0043234|GO:0048856|GO:0044237|GO:0008283|GO:0009056|GO:0016788|GO:0006793|GO:0033554|GO:0046483|GO:1901360|GO:0008284|GO:0032299|GO:0051726|GO:0006725|GO:0006139|GO:0019637|GO:0048144|GO:0007049|GO:…	response to stimulus|cell|cellular process|catalytic activity|macromolecular complex|developmental process|metabolic process|membrane-bounded organelle|hydrolase activity|regulation of metabolic process|organic substance metabolic process|intracellular organelle|regulation of cellular process|nitrogen compound metabolic process|intracellular|negative regulation of metabolic process|response to st…	K10744	ribonuclease H2 subunit B[-]	mmu03030	DNA replication - Mus musculus (mouse)	14:62292589-62372992:+	2.53305	3.30002	2.61061	3.11603	3.29252	2.98868	3.17787	2.63343	3.36621	394	449	358	366	360	341	351	297	397
ENSMUSG00000087432	Gm15123	predicted_gene_15123	-	-	-	-	-	-	10:80371898-80372432:+	0	0	0	0	0	0	0	0	0	0	0	0	0	0	0	0	0	0
ENSMUSG00000087433	Gm14167	predicted_gene_14167	-	-	-	-	-	-	2:151540731-151542348:-	0.502521	1.14898	0.341967	1.73027	0.571948	0.547977	0.849197	0.554467	0.265092	5	10	3	13	4	4	6	4	2
ENSMUSG00000051727	Kctd14	potassium_channel_tetramerisation_domain_containing_14	GO:0009987|GO:0005488|GO:0016043|GO:0005515|GO:0022607|GO:0006461|GO:0051259|GO:0051260	cellular process|binding|cellular component organization|protein binding|cellular component assembly|protein complex assembly|protein oligomerization|protein homooligomerization	-	-	-	-	7:97451323-97459557:+	1.27943	1.39662	0.569395	0.864795	1.97809	1.48982	1.07605	1.87483	1.23626	288	275	113	147	313	246	172	306	211
ENSMUSG00000051726	Kcnf1	potassium_voltage_gated_channel_subfamily_F_member_1	GO:0005215|GO:0005623|GO:0009987|GO:0032991|GO:0016020|GO:0031224|GO:0005886|GO:0050794|GO:0071944|GO:0016043|GO:0043234|GO:0022857|GO:0006810|GO:0022891|GO:0055085|GO:1902495|GO:0005887|GO:0098797|GO:0071804|GO:0031226|GO:0022607|GO:0016021|GO:0034765|GO:0034220|GO:0071805|GO:0006811|GO:0043269|GO:0006461|GO:0034702|GO:0015267|GO:0015075|GO:0008076|GO:0008324|GO:0051259|GO:0098655|GO:0006812|GO:…	transporter activity|cell|cellular process|macromolecular complex|membrane|intrinsic component of membrane|plasma membrane|regulation of cellular process|cell periphery|cellular component organization|protein complex|transmembrane transporter activity|transport|substrate-specific transmembrane transporter activity|transmembrane transport|transmembrane transporter complex|integral component of pla…	-	-	-	-	12:17172100-17176888:-	3.30772	4.80984	3.09215	2.11793	2.43031	2.04403	2.14989	2.6444	2.06138	364	463	300	176	188	165	168	211	172
ENSMUSG00000051721	BC068281	cDNA_sequence_BC068281	GO:0009987|GO:0005488|GO:0016043|GO:0005515|GO:0019899|GO:0022607|GO:0019900|GO:0006461|GO:0051259	cellular process|binding|cellular component organization|protein binding|enzyme binding|cellular component assembly|kinase binding|protein complex assembly|protein oligomerization	-	-	-	-	12:4843303-4856925:+	0.362066	0.262476	0.310509	0.280667	0.414566	0.626005	0.460129	0.170514	0.395994	41	26	31	24	33	52	37	14	34
ENSMUSG00000087437	Gm13112	predicted_gene_13112	-	-	-	-	-	-	4:154864506-154872003:-	0	0	0	0	0	0	0	0	0	0	0	0	0	0	0	0	0	0
ENSMUSG00000087434	Rab11fip4os1	RAB11_family_interacting_protein_4_class_II_opposite_strand_1	-	-	-	-	-	-	11:79607079-79623163:-	0	0	0	0.052714	0	0	0	0	0	0	0	0	2	0	0	0	0	0
ENSMUSG00000087435	Gm16323	predicted_gene_16323	-	-	-	-	-	-	2:30413716-30415338:+	0	0	0	0	0	0	0	0	0	0	0	0	0	0	0	0	0	0
ENSMUSG00000043843	Tmem145	transmembrane_protein_145	GO:0050896|GO:0009987|GO:0023052|GO:0016020|GO:0031224|GO:0050794|GO:0051716|GO:0007154|GO:0007165|GO:0010033|GO:0016021|GO:0019236|GO:0007186	response to stimulus|cellular process|signaling|membrane|intrinsic component of membrane|regulation of cellular process|cellular response to stimulus|cell communication|signal transduction|response to organic substance|integral component of membrane|response to pheromone|G-protein coupled receptor signaling pathway	-	-	-	-	7:25306106-25316195:+	0	0	0	0	0	0	0	0	0.0133351	0	0	0	0	0	0	0	0	1
ENSMUSG00000090666	Gm17567	predicted_gene_17567	-	-	-	-	-	-	10:33994989-33995054:-	0	0	0	0	0	0.898765	0.928858	0	0	0	0	0	0	0	1	1	0	0
ENSMUSG00000079610	Ankrd39	ankyrin_repeat_domain_39	GO:0005488|GO:0005515	binding|protein binding	-	-	-	-	1:36539474-36547185:-	0.172725	0.197461	0.195831	0.343052	0.24563	0.353086	0.121636	0.238179	0.341678	2	2	2	3	2	3	1	2	3
ENSMUSG00000051729	Gm5087	predicted_gene_5087	-	-	-	-	-	-	14:13157388-13284638:-	0	0	0	0	0	0	0	0	0	0	0	0	0	0	0	0	0	0
ENSMUSG00000051728	4930563D23Rik	RIKEN_cDNA_4930563D23_gene	-	-	-	-	-	-	16:92318763-92321441:-	0	0	0	0.0215053	0	0	0	0	0	0	0	0	1	0	0	0	0	0
ENSMUSG00000080809	Olfr1273-ps	olfactory_receptor_1273_pseudogene	-	-	K04257	olfactory receptor[-]	mmu04740	Olfactory transduction - Mus musculus (mouse)	2:90295935-90296859:-	0	0	0	0	0	0	0	0	0	0	0	0	0	0	0	0	0	0
ENSMUSG00000005615	Pcyt1a	phosphate_cytidylyltransferase_1_choline_alpha_isoform	GO:0005623|GO:0009987|GO:0005488|GO:0003824|GO:0016020|GO:0008152|GO:0043227|GO:0005789|GO:0031090|GO:0071704|GO:0043229|GO:0016740|GO:0006807|GO:0009058|GO:0005622|GO:0012505|GO:0008289|GO:0005515|GO:0044237|GO:0042175|GO:0006793|GO:0005783|GO:0005737|GO:0098588|GO:0044249|GO:0042802|GO:0019637|GO:0043231|GO:0006629|GO:0046983|GO:0044255|GO:0016772|GO:0006066|GO:0042587|GO:0006644|GO:0046486|GO:…	cell|cellular process|binding|catalytic activity|membrane|metabolic process|membrane-bounded organelle|endoplasmic reticulum membrane|organelle membrane|organic substance metabolic process|intracellular organelle|transferase activity|nitrogen compound metabolic process|biosynthetic process|intracellular|endomembrane system|lipid binding|protein binding|cellular metabolic process|nuclear outer mem…	K00968	choline-phosphate cytidylyltransferase[2.7.7.15]	mmu01100|mmu05231|mmu00564	Metabolic pathways - Mus musculus (mouse)|Choline metabolism in cancer - Mus musculus (mouse)|Glycerophospholipid metabolism - Mus musculus (mouse)	16:32430921-32475070:+	5.61926	5.62915	5.52684	5.33184	6.78125	5.03557	6.00206	7.55814	6.83704	1859	1629	1612	1332	1577	1222	1410	1813	1715
ENSMUSG00000005610	Eif4g2	eukaryotic_translation_initiation_factor_4_gamma_2	GO:0005623|GO:0009987|GO:0005488|GO:0032991|GO:0016020|GO:0008152|GO:0019222|GO:0071704|GO:0050794|GO:0006807|GO:0009058|GO:0005622|GO:0043234|GO:0005515|GO:0044237|GO:0097159|GO:0005737|GO:0006413|GO:0044249|GO:0019538|GO:0003676|GO:0016281|GO:0051171|GO:0031323|GO:0003723|GO:0010468|GO:0051246|GO:0044267|GO:0034645|GO:0006446|GO:0009059|GO:0006518|GO:0010467|GO:0032268|GO:0008135|GO:0043043|GO:…	cell|cellular process|binding|macromolecular complex|membrane|metabolic process|regulation of metabolic process|organic substance metabolic process|regulation of cellular process|nitrogen compound metabolic process|biosynthetic process|intracellular|protein complex|protein binding|cellular metabolic process|organic cyclic compound binding|cytoplasm|translational initiation|cellular biosynthetic p…	K03260	translation initiation factor 4G[-]	mmu03013|mmu05416	RNA transport - Mus musculus (mouse)|Viral myocarditis - Mus musculus (mouse)	7:111070568-111083030:-	56.8408	61.6639	56.1727	74.6083	57.7983	67.7004	72.0688	62.1356	67.0867	14519	13778	12650	14391	10378	12685	13072	11508	12993
ENSMUSG00000005611	Mrvi1	MRV_integration_site_1	GO:0050896|GO:0005623|GO:0009987|GO:0023052|GO:0005488|GO:0016020|GO:0031224|GO:0043227|GO:0043229|GO:0050794|GO:0005622|GO:0012505|GO:0051716|GO:0005515|GO:0005783|GO:0005737|GO:0007154|GO:0003013|GO:0003012|GO:0007165|GO:0045932|GO:0043231|GO:0016021|GO:0090075|GO:0035150|GO:0016528|GO:0048471|GO:0006936|GO:0008015|GO:0045986|GO:0090257|GO:0016529|GO:0035556|GO:0006937|GO:0060087|GO:0006939|GO:…	response to stimulus|cell|cellular process|signaling|binding|membrane|intrinsic component of membrane|membrane-bounded organelle|intracellular organelle|regulation of cellular process|intracellular|endomembrane system|cellular response to stimulus|protein binding|endoplasmic reticulum|cytoplasm|cell communication|circulatory system process|muscle system process|signal transduction|negative regula…	K12337	inositol 1,4,5-triphosphate receptor-associated cGMP kinase substrate[-]	mmu04022|mmu04270	cGMP-PKG signaling pathway - Mus musculus (mouse)|Vascular smooth muscle contraction - Mus musculus (mouse)	7:110868266-110982461:-	0.629799	0.425907	0.731124	0.708718	0.290235	1.33422	0.412231	0.721795	0.639544	213	126	218	181	69	331	99	177	164
ENSMUSG00000040576	Wbscr28	Williams_Beuren_syndrome_chromosome_region_28_human_	GO:0016020|GO:0031224|GO:0016021	membrane|intrinsic component of membrane|integral component of membrane	-	-	-	-	5:134901593-134906733:-	0	0	0	0	0	0.0960623	0	0	0	0	0	0	0	0	2	0	0	0
ENSMUSG00000040570	Rundc3b	RUN_domain_containing_3B	-	-	-	-	-	-	5:8490334-8622952:-	3.91423	3.38306	3.07093	3.02948	6.10576	4.32038	4.13787	6.8312	4.76102	373	282	258	218	409	302	280	472	344
ENSMUSG00000051098	Mblac2	metallo_beta_lactamase_domain_containing_2	GO:0005576|GO:0005488|GO:0003824|GO:0008152|GO:0043227|GO:0016787|GO:0043167|GO:1903561|GO:0070062|GO:0043169|GO:0031982|GO:0046872	extracellular region|binding|catalytic activity|metabolic process|membrane-bounded organelle|hydrolase activity|ion binding|extracellular vesicle|extracellular exosome|cation binding|vesicle|metal ion binding	-	-	-	-	13:81711417-81753275:+	0.571874	0.846047	0.457873	1.574	1.14852	1.19235	1.72122	1.67021	1.40493	51	66	36	106	72	78	109	108	95
ENSMUSG00000051095	Olfr986	olfactory_receptor_986	GO:0050896|GO:0005623|GO:0009987|GO:0023052|GO:0004871|GO:0016020|GO:0031224|GO:0005886|GO:0050794|GO:0038023|GO:0071944|GO:0051716|GO:0004872|GO:0051606|GO:0007154|GO:0007165|GO:0050906|GO:0050877|GO:0009593|GO:0004888|GO:0016021|GO:0050907|GO:0004930|GO:0007186|GO:0007600|GO:0004984|GO:0050911|GO:0007606|GO:0007608	response to stimulus|cell|cellular process|signaling|signal transducer activity|membrane|intrinsic component of membrane|plasma membrane|regulation of cellular process|signaling receptor activity|cell periphery|cellular response to stimulus|receptor activity|detection of stimulus|cell communication|signal transduction|detection of stimulus involved in sensory perception|neurological system proces…	K04257	olfactory receptor[-]	mmu04740	Olfactory transduction - Mus musculus (mouse)	9:40187079-40188094:+	0	0	0	0	0	0	0	0	0	0	0	0	0	0	0	0	0	0
ENSMUSG00000091821	Srsx	serine_rich_secreted_X_linked	-	-	-	-	-	-	X:123221399-123222481:-	0	0	0	0	0	0	0	0	0	0	0	0	0	0	0	0	0	0
ENSMUSG00000078648	Gm17546	predicted_gene_17546	-	-	-	-	-	-	15:95824459-95830072:-	0	0.135957	0.134834	0	0	0	0	0	0	0	2	2	0	0	0	0	0	0
ENSMUSG00000031429	Psmd10	proteasome_prosome_macropain_26S_subunit_non_ATPase_10	GO:0050896|GO:0005623|GO:0009987|GO:0023052|GO:0005488|GO:0032991|GO:0008152|GO:0040007|GO:0043227|GO:1903828|GO:0019222|GO:0023051|GO:0071704|GO:0048523|GO:0043229|GO:0009893|GO:0045927|GO:0050794|GO:0006807|GO:0009058|GO:0005622|GO:0051641|GO:0016043|GO:0009892|GO:0006950|GO:0051716|GO:0016049|GO:0043234|GO:0051051|GO:0005515|GO:0044237|GO:0040008|GO:0023057|GO:0009056|GO:0005838|GO:0006793|GO:…	response to stimulus|cell|cellular process|signaling|binding|macromolecular complex|metabolic process|growth|membrane-bounded organelle|negative regulation of cellular protein localization|regulation of metabolic process|regulation of signaling|organic substance metabolic process|negative regulation of cellular process|intracellular organelle|positive regulation of metabolic process|positive regu…	-	-	-	-	X:140948429-140956728:-	18.6103	18.6012	17.9892	18.3815	15.8337	16.1545	18.6787	16.024	14.8489	724	633	617	540	433	461	516	452	438
ENSMUSG00000046932	Vmn1r193	vomeronasal_1_receptor_193	GO:0050896|GO:0005623|GO:0009987|GO:0023052|GO:0005488|GO:0004871|GO:0016020|GO:0031224|GO:0005886|GO:0050794|GO:0038023|GO:0071944|GO:0005549|GO:0051716|GO:0004872|GO:0007154|GO:0005887|GO:0007165|GO:0005550|GO:0031226|GO:0004888|GO:0010033|GO:0016021|GO:0004930|GO:0019236|GO:0007186|GO:0016503	response to stimulus|cell|cellular process|signaling|binding|signal transducer activity|membrane|intrinsic component of membrane|plasma membrane|regulation of cellular process|signaling receptor activity|cell periphery|odorant binding|cellular response to stimulus|receptor activity|cell communication|integral component of plasma membrane|signal transduction|pheromone binding|intrinsic component o…	-	-	-	-	13:22218861-22219820:-	0	0	0	0	0	0	0	0	0	0	0	0	0	0	0	0	0	0
ENSMUSG00000046934	Csl	citrate_synthase_like	GO:0005623|GO:0009987|GO:0003824|GO:0008152|GO:0043227|GO:0071704|GO:0043229|GO:0016740|GO:0005622|GO:0044237|GO:0006091|GO:0005737|GO:0016746|GO:0055114|GO:0006082|GO:0006099|GO:0043231|GO:0046912|GO:0045333|GO:0005739|GO:0019752|GO:0009060|GO:0072350|GO:0004108|GO:0006101	cell|cellular process|catalytic activity|metabolic process|membrane-bounded organelle|organic substance metabolic process|intracellular organelle|transferase activity|intracellular|cellular metabolic process|generation of precursor metabolites and energy|cytoplasm|transferase activity, transferring acyl groups|oxidation-reduction process|organic acid metabolic process|tricarboxylic acid cycle|int…	K01647	citrate synthase[2.3.3.1]	mmu01100|mmu01200|mmu01230|mmu00020|mmu00630|mmu01210	Metabolic pathways - Mus musculus (mouse)|Carbon metabolism - Mus musculus (mouse)|Biosynthesis of amino acids - Mus musculus (mouse)|Citrate cycle (TCA cycle) - Mus musculus (mouse)|Glyoxylate and dicarboxylate metabolism - Mus musculus (mouse)|2-Oxocarboxylic acid metabolism - Mus musculus (mouse)	10:99757705-99759658:-	0.0890813	0.0763853	0.101047	0.117969	0.063356	0.0607149	0.0940896	0.061434	0.0293865	4	3	4	4	2	2	3	2	1
ENSMUSG00000102526	Gm37785	predicted_gene_37785	-	-	-	-	-	-	1:185329451-185331858:+	0	0	0	0	0	0.0985357	0.0254587	0	0.0476681	0	0	0	0	0	4	1	0	2
ENSMUSG00000026548	Slamf9	SLAM_family_member_9	GO:0005488|GO:0005515	binding|protein binding	-	-	-	-	1:172475358-172478575:+	6.96028	4.43316	6.54135	7.90046	3.67773	6.46133	4.15411	4.70826	5.63899	210	117	174	180	78	143	89	103	129
ENSMUSG00000026542	Apcs	serum_amyloid_P_component	GO:0050896|GO:0005623|GO:0009987|GO:0005576|GO:0005488|GO:0031012|GO:0002376|GO:0032502|GO:0008152|GO:0040011|GO:0043227|GO:0006955|GO:0019222|GO:0071704|GO:0048523|GO:0043229|GO:0050794|GO:0046790|GO:0005622|GO:0043167|GO:0030246|GO:0009892|GO:0006950|GO:0040013|GO:0072562|GO:0005615|GO:0002683|GO:0048856|GO:0005515|GO:1903561|GO:0044237|GO:0040012|GO:0050793|GO:0002682|GO:0002520|GO:0070062|GO:…	response to stimulus|cell|cellular process|extracellular region|binding|extracellular matrix|immune system process|developmental process|metabolic process|locomotion|membrane-bounded organelle|immune response|regulation of metabolic process|organic substance metabolic process|negative regulation of cellular process|intracellular organelle|regulation of cellular process|virion binding|intracellula…	-	-	-	-	1:172893961-172895041:-	0	0	0	0	0	0	0	0	0	0	0	0	0	0	0	0	0	0
ENSMUSG00000026547	Tagln2	transgelin_2	GO:0009987|GO:0005576|GO:0005488|GO:0032502|GO:0043227|GO:0048856|GO:0005515|GO:1903561|GO:0070062|GO:0009888|GO:0048869|GO:0031982|GO:0030154|GO:0060429|GO:0030855	cellular process|extracellular region|binding|developmental process|membrane-bounded organelle|anatomical structure development|protein binding|extracellular vesicle|extracellular exosome|tissue development|cellular developmental process|vesicle|cell differentiation|epithelium development|epithelial cell differentiation	-	-	-	-	1:172500047-172507380:+	106.127	109.201	127.944	95.9915	80.6048	96.9989	89.8641	81.2258	73.3702	7316	6585	7776	4997	3906	4905	4399	4060	3835
ENSMUSG00000026546	Cfap45	cilia_and_flagella_associated_protein_45	GO:0005623|GO:0043227|GO:0043229|GO:0005622|GO:0043231|GO:0005634|GO:0005654|GO:0031981	cell|membrane-bounded organelle|intracellular organelle|intracellular|intracellular membrane-bounded organelle|nucleus|nucleoplasm|nuclear lumen	-	-	-	-	1:172520801-172545870:+	0.110935	0.469973	0.259054	0.224674	0.362038	0.24908	0.532994	0.386986	0.223761	17	63	35	26	39	28	58	43	26
ENSMUSG00000026544	Dusp23	dual_specificity_phosphatase_23	GO:0005623|GO:0009987|GO:0005576|GO:0005488|GO:0003824|GO:0008152|GO:0043227|GO:0016787|GO:0071704|GO:0043229|GO:0005622|GO:0005515|GO:1903561|GO:0044237|GO:0070062|GO:0016788|GO:0006793|GO:0005737|GO:0019538|GO:0031982|GO:0043231|GO:0005634|GO:0043412|GO:0044267|GO:0006796|GO:0042578|GO:0036211|GO:0005829|GO:0006464|GO:0016791|GO:0016311|GO:0006470|GO:0004721|GO:0004722|GO:0035335|GO:0004725|GO:…	cell|cellular process|extracellular region|binding|catalytic activity|metabolic process|membrane-bounded organelle|hydrolase activity|organic substance metabolic process|intracellular organelle|intracellular|protein binding|extracellular vesicle|cellular metabolic process|extracellular exosome|hydrolase activity, acting on ester bonds|phosphorus metabolic process|cytoplasm|protein metabolic proce…	-	-	-	-	1:172630764-172632962:-	6.79009	7.72715	6.44144	6.62125	7.42025	8.66755	5.86772	5.7465	7.28633	220	219	184	162	169	206	135	135	179
ENSMUSG00000059395	Nkapl	NFKB_activating_protein_like	-	-	-	-	-	-	13:21467047-21468509:-	0.0595034	0.238038	0	0.315121	0.296226	0.202774	0.209431	0.123057	0.313834	2	7	0	8	7	5	5	3	8
ENSMUSG00000059397	Olfr54	olfactory_receptor_54	GO:0050896|GO:0005623|GO:0009987|GO:0023052|GO:0004871|GO:0016020|GO:0031224|GO:0005886|GO:0050794|GO:0038023|GO:0071944|GO:0051716|GO:0004872|GO:0051606|GO:0007154|GO:0007165|GO:0050906|GO:0050877|GO:0009593|GO:0004888|GO:0016021|GO:0050907|GO:0004930|GO:0007186|GO:0007600|GO:0004984|GO:0050911|GO:0007606|GO:0007608	response to stimulus|cell|cellular process|signaling|signal transducer activity|membrane|intrinsic component of membrane|plasma membrane|regulation of cellular process|signaling receptor activity|cell periphery|cellular response to stimulus|receptor activity|detection of stimulus|cell communication|signal transduction|detection of stimulus involved in sensory perception|neurological system proces…	K04257	olfactory receptor[-]	mmu04740	Olfactory transduction - Mus musculus (mouse)	11:51027004-51027945:+	0	0	0	0	0	0	0	0	0	0	0	0	0	0	0	0	0	0
ENSMUSG00000107334	Gm7538	predicted_gene_7538	-	-	-	-	-	-	5:119194484-119200018:-	0	0	0	0	0	0	0	0	0	0	0	0	0	0	0	0	0	0
ENSMUSG00000090779	Gm17110	predicted_gene_17110	-	-	-	-	-	-	14:34501715-34502684:+	0	0	0	0	0	0	0.16673	0	0	0	0	0	0	0	0	2	0	0
ENSMUSG00000107335	Gm43372	predicted_gene_43372	-	-	-	-	-	-	5:135007093-135010108:-	0.173155	0.263933	0.245493	0.0955318	0.24632	0.137697	0.0406321	0.0994943	0.0951561	12	16	15	5	12	7	2	5	5
ENSMUSG00000000326	Comt	catechol_O_methyltransferase	GO:0022414|GO:0050896|GO:0005623|GO:0009987|GO:0005576|GO:0045202|GO:0005488|GO:0000003|GO:0003824|GO:0016020|GO:0007610|GO:0032502|GO:0008152|GO:0051707|GO:0009607|GO:0031224|GO:0043227|GO:0019222|GO:0005886|GO:0042445|GO:0071704|GO:0048523|GO:0043229|GO:0016740|GO:0044297|GO:0097060|GO:0009893|GO:0009605|GO:0050794|GO:0006807|GO:0005622|GO:0043167|GO:0044708|GO:0048609|GO:0071944|GO:0042995|GO:…	reproductive process|response to stimulus|cell|cellular process|extracellular region|synapse|binding|reproduction|catalytic activity|membrane|behavior|developmental process|metabolic process|response to other organism|response to biotic stimulus|intrinsic component of membrane|membrane-bounded organelle|regulation of metabolic process|plasma membrane|hormone metabolic process|organic substance me…	K00545	catechol O-methyltransferase[2.1.1.6]	mmu01100|mmu04728|mmu00140|mmu00350	Metabolic pathways - Mus musculus (mouse)|Dopaminergic synapse - Mus musculus (mouse)|Steroid hormone biosynthesis - Mus musculus (mouse)|Tyrosine metabolism - Mus musculus (mouse)	16:18406886-18426852:-	16.6595	17.4504	19.5058	16.989	14.6394	16.6632	13.5741	14.9023	16.7239	1457	1335	1504	1122	900	1069	843	945	1109
ENSMUSG00000100108	Gm28100	predicted_gene_28100	-	-	-	-	-	-	1:85972365-85986917:-	0	0	0	0	0	0	0	0.103077	0	0	0	0	0	0	0	0	1	0
ENSMUSG00000095809	Olfr1290	olfactory_receptor_1290	GO:0050896|GO:0005623|GO:0009987|GO:0023052|GO:0004871|GO:0016020|GO:0031224|GO:0005886|GO:0050794|GO:0038023|GO:0071944|GO:0051716|GO:0004872|GO:0051606|GO:0007154|GO:0007165|GO:0050906|GO:0050877|GO:0009593|GO:0004888|GO:0016021|GO:0050907|GO:0004930|GO:0007186|GO:0007600|GO:0004984|GO:0050911|GO:0007606|GO:0007608	response to stimulus|cell|cellular process|signaling|signal transducer activity|membrane|intrinsic component of membrane|plasma membrane|regulation of cellular process|signaling receptor activity|cell periphery|cellular response to stimulus|receptor activity|detection of stimulus|cell communication|signal transduction|detection of stimulus involved in sensory perception|neurological system proces…	K04257	olfactory receptor[-]	mmu04740	Olfactory transduction - Mus musculus (mouse)	2:111489218-111490156:-	0	0	0	0	0	0	0	0	0	0	0	0	0	0	0	0	0	0
ENSMUSG00000101397	Mug-ps1	murinoglobulin_pseudogene_1	-	-	-	-	-	-	6:122176015-122248563:+	0	0	0	0	0	0	0	0	0	0	0	0	0	0	0	0	0	0
ENSMUSG00000003617	Cp	ceruloplasmin	GO:0050896|GO:0005623|GO:0005576|GO:0005488|GO:0003824|GO:0016020|GO:0032502|GO:0008152|GO:0031224|GO:0043227|GO:0031090|GO:0005886|GO:0043229|GO:0009605|GO:0005622|GO:0043167|GO:0071944|GO:0016491|GO:0072562|GO:0005615|GO:0048856|GO:0005515|GO:1903561|GO:0070062|GO:0035295|GO:0006810|GO:0009991|GO:0005737|GO:0098588|GO:0010035|GO:0048732|GO:0007568|GO:0005774|GO:0043169|GO:0046658|GO:0055114|GO:…	response to stimulus|cell|extracellular region|binding|catalytic activity|membrane|developmental process|metabolic process|intrinsic component of membrane|membrane-bounded organelle|organelle membrane|plasma membrane|intracellular organelle|response to external stimulus|intracellular|ion binding|cell periphery|oxidoreductase activity|blood microparticle|extracellular space|anatomical structure de…	K13624	ceruloplasmin[1.16.3.1]	mmu00860|mmu04216	Porphyrin and chlorophyll metabolism - Mus musculus (mouse)|Ferroptosis - Mus musculus (mouse)	3:19957054-20009145:+	1.28634	0.708042	0.67886	1.32885	0.715878	2.28944	1.40895	1.61392	1.49232	432	208	201	337	169	564	336	393	380
ENSMUSG00000095802	Gm7415	predicted_pseudogene_7415	-	-	-	-	-	-	X:29128146-29149186:+	0	0	0	0	0	0	0	0	0	0	0	0	0	0	0	0	0	0
ENSMUSG00000095804	Olfr824	olfactory_receptor_824	GO:0050896|GO:0005623|GO:0009987|GO:0023052|GO:0005488|GO:0004871|GO:0016020|GO:0031224|GO:0005886|GO:0050794|GO:0038023|GO:0071944|GO:0005549|GO:0051716|GO:0004872|GO:0051606|GO:0007154|GO:0005887|GO:0007165|GO:0050906|GO:0050877|GO:0009593|GO:0031226|GO:0004888|GO:0016021|GO:0050907|GO:0004930|GO:0007186|GO:0007600|GO:0004984|GO:0050911|GO:0007606|GO:0007608	response to stimulus|cell|cellular process|signaling|binding|signal transducer activity|membrane|intrinsic component of membrane|plasma membrane|regulation of cellular process|signaling receptor activity|cell periphery|odorant binding|cellular response to stimulus|receptor activity|detection of stimulus|cell communication|integral component of plasma membrane|signal transduction|detection of stim…	K04257	olfactory receptor[-]	mmu04740	Olfactory transduction - Mus musculus (mouse)	10:130126108-130127055:-	0	0	0	0	0	0	0	0	0	0	0	0	0	0	0	0	0	0
ENSMUSG00000095806	Gm5728	predicted_gene_5728	GO:0050896|GO:0009987|GO:0023052|GO:0004871|GO:0016020|GO:0031224|GO:0050794|GO:0038023|GO:0051716|GO:0004872|GO:0007154|GO:0007165|GO:0050877|GO:0004888|GO:0016021|GO:0004930|GO:0007186|GO:0007600|GO:0007606|GO:0050909	response to stimulus|cellular process|signaling|signal transducer activity|membrane|intrinsic component of membrane|regulation of cellular process|signaling receptor activity|cellular response to stimulus|receptor activity|cell communication|signal transduction|neurological system process|transmembrane signaling receptor activity|integral component of membrane|G-protein coupled receptor activity|…	-	-	-	-	7:20374493-20375410:-	0	0	0	0	0	0	0	0	0	0	0	0	0	0	0	0	0	0
ENSMUSG00000095807	Gm21405	predicted_gene_21405	-	-	-	-	-	-	Y:58573017-58599050:+	0	0	0	0	0	0	0	0	0	0	0	0	0	0	0	0	0	0
ENSMUSG00000007107	Atp1a4	ATPase_Na+_K+_transporting_alpha_4_polypeptide	GO:0022414|GO:0005215|GO:0005623|GO:0009987|GO:0005488|GO:0000003|GO:0003824|GO:0016020|GO:0008152|GO:0040011|GO:0031224|GO:0043227|GO:0016787|GO:0005886|GO:0043229|GO:0048870|GO:0005622|GO:0043167|GO:0097367|GO:0048609|GO:0071944|GO:0044702|GO:0019953|GO:0036094|GO:0022857|GO:0097159|GO:0019725|GO:0006810|GO:0022891|GO:0042592|GO:0055085|GO:0001882|GO:0042391|GO:0043169|GO:0016817|GO:0005887|GO:…	reproductive process|transporter activity|cell|cellular process|binding|reproduction|catalytic activity|membrane|metabolic process|locomotion|intrinsic component of membrane|membrane-bounded organelle|hydrolase activity|plasma membrane|intracellular organelle|cell motility|intracellular|ion binding|carbohydrate derivative binding|multicellular organismal reproductive process|cell periphery|single…	K01539	sodium/potassium-transporting ATPase subunit alpha[3.6.3.9]	mmu04024|mmu04022|mmu04261|mmu04919|mmu04972|mmu04925|mmu04974|mmu04911|mmu04260|mmu04970|mmu04971|mmu04918|mmu04976|mmu04961|mmu04978|mmu04973|mmu04960|mmu04964	cAMP signaling pathway - Mus musculus (mouse)|cGMP-PKG signaling pathway - Mus musculus (mouse)|Adrenergic signaling in cardiomyocytes - Mus musculus (mouse)|Thyroid hormone signaling pathway - Mus musculus (mouse)|Pancreatic secretion - Mus musculus (mouse)|Aldosterone synthesis and secretion - Mus musculus (mouse)|Protein digestion and absorption - Mus musculus (mouse)|Insulin secretion - Mus m…	1:172223513-172258414:-	0	0	0	0	0	0	0	0	0	0	0	0	0	0	0	0	0	0
ENSMUSG00000098326	Dlx6os1	distal_less_homeobox_6_opposite_strand_1	-	-	-	-	-	-	6:6871488-6871633:-	0	0	0	0	0	0	0	0	0	0	0	0	0	0	0	0	0	0
ENSMUSG00000098322	5830468F06Rik	RIKEN_cDNA_5830468F06_gene	-	-	-	-	-	-	8:15015092-15018907:-	0.315335	0.180248	0.223567	0.208796	0.336459	0.107461	0	0	0.103972	8	4	5	4	6	2	0	0	2
ENSMUSG00000098320	Vis1	viral_integration_site_1	-	-	-	-	-	-	2:45280724-45280924:+	0	0	0.245638	0.57356	0	0.295117	0	0.298462	0	0	0	1	2	0	1	0	1	0
ENSMUSG00000084274	Gm12504	predicted_pseudogene_12504	-	-	-	-	-	-	4:44121893-44124123:+	0.240145	0.509847	0.25294	0.522449	0.68327	0.584611	0.893779	0.496812	0.701321	14	26	13	23	28	25	37	21	31
ENSMUSG00000084273	Gm12628	predicted_gene_12628	-	-	-	-	-	-	11:60571623-60572210:-	0	0	0	0	0	0	0	0	0	0	0	0	0	0	0	0	0	0
ENSMUSG00000046402	Rbp1	retinol_binding_protein_1_cellular	GO:0050896|GO:0005215|GO:0005623|GO:0009987|GO:0005488|GO:0002376|GO:0032502|GO:0008152|GO:0042445|GO:0071704|GO:0044297|GO:0009605|GO:0050794|GO:0009058|GO:0005622|GO:0008289|GO:0048856|GO:0044237|GO:0036094|GO:0050793|GO:0002682|GO:0002520|GO:1903706|GO:0045595|GO:0006810|GO:0009991|GO:0005737|GO:0044249|GO:0019842|GO:0043178|GO:0019840|GO:0048869|GO:0010817|GO:0006082|GO:0006629|GO:0010033|GO:…	response to stimulus|transporter activity|cell|cellular process|binding|immune system process|developmental process|metabolic process|hormone metabolic process|organic substance metabolic process|cell body|response to external stimulus|regulation of cellular process|biosynthetic process|intracellular|lipid binding|anatomical structure development|cellular metabolic process|small molecule binding|…	-	-	-	-	9:98422961-98446575:+	1.0174	0.450229	0.744514	1.06481	0.887067	3.22136	0.623953	1.40316	1.64482	62	24	40	49	38	144	27	62	76
ENSMUSG00000096140	Ankrd66	ankyrin_repeat_domain_66	GO:0005488|GO:0005515	binding|protein binding	-	-	-	-	17:43534174-43543639:-	0	0.376614	0	0.0872714	0.187474	0.269475	0.278351	0.272616	0.47793	0	10	0	2	4	6	6	6	11
ENSMUSG00000002059	Rab34	RAB34_member_RAS_oncogene_family	GO:0050896|GO:0005623|GO:0009987|GO:0005576|GO:0023052|GO:0005488|GO:0003824|GO:0002376|GO:0016020|GO:0043227|GO:0016787|GO:0043229|GO:0050794|GO:0005622|GO:0031252|GO:0043167|GO:0097367|GO:0051641|GO:0012505|GO:0016043|GO:0042995|GO:0051716|GO:0005515|GO:1903561|GO:0036094|GO:0019882|GO:0097159|GO:0070062|GO:0001726|GO:0006810|GO:0051640|GO:0005737|GO:0005794|GO:0007154|GO:0061024|GO:0001882|GO:…	response to stimulus|cell|cellular process|extracellular region|signaling|binding|catalytic activity|immune system process|membrane|membrane-bounded organelle|hydrolase activity|intracellular organelle|regulation of cellular process|intracellular|cell leading edge|ion binding|carbohydrate derivative binding|cellular localization|endomembrane system|cellular component organization|cell projection|…	-	-	-	-	11:78188430-78192193:+	0.893729	0.313595	0.391435	0.539034	0.289523	1.23045	0.710295	0.829871	0.933636	101	31	39	46	23	102	57	68	80
ENSMUSG00000002058	Unc119	unc_119_homolog_C._elegans_	GO:0050896|GO:0005623|GO:0009987|GO:0005576|GO:0005488|GO:0008152|GO:0019222|GO:0071704|GO:0048523|GO:0043229|GO:0009893|GO:0050794|GO:0005622|GO:0016043|GO:0045171|GO:0008289|GO:0051051|GO:0005515|GO:0044237|GO:0006793|GO:0006810|GO:0005737|GO:0050790|GO:0019538|GO:0043085|GO:0045806|GO:0050877|GO:0008104|GO:0045184|GO:0031325|GO:0031323|GO:0060627|GO:0051128|GO:0051247|GO:0016192|GO:0005815|GO:…	response to stimulus|cell|cellular process|extracellular region|binding|metabolic process|regulation of metabolic process|organic substance metabolic process|negative regulation of cellular process|intracellular organelle|positive regulation of metabolic process|regulation of cellular process|intracellular|cellular component organization|intercellular bridge|lipid binding|negative regulation of t…	-	-	-	-	11:78343482-78349164:+	3.74576	4.90711	5.43522	4.15597	1.24816	2.4106	4.05841	1.58239	2.27872	555	636	710	465	130	262	427	170	256
ENSMUSG00000002057	Foxn1	forkhead_box_N1	GO:0001071|GO:0005623|GO:0009987|GO:0005488|GO:0002376|GO:0032502|GO:0008152|GO:0040011|GO:0003700|GO:0043227|GO:0045058|GO:0007155|GO:0019222|GO:0009653|GO:0001776|GO:0071704|GO:0043229|GO:0048870|GO:0050794|GO:0006807|GO:0009058|GO:0005622|GO:0048856|GO:0044237|GO:0050793|GO:0002682|GO:0008283|GO:0002520|GO:0097159|GO:1903706|GO:0045595|GO:0046483|GO:0009888|GO:0000981|GO:1901360|GO:0030155|GO:…	nucleic acid binding transcription factor activity|cell|cellular process|binding|immune system process|developmental process|metabolic process|locomotion|transcription factor activity, sequence-specific DNA binding|membrane-bounded organelle|T cell selection|cell adhesion|regulation of metabolic process|anatomical structure morphogenesis|leukocyte homeostasis|organic substance metabolic process|i…	-	-	-	-	11:78357577-78386558:-	0.460365	0.263148	0.583604	0.753098	0.154091	0.166127	0.514848	0.112049	0.125008	34	17	38	42	8	9	27	6	7
ENSMUSG00000096144	B020004C17Rik	RIKEN_cDNA_B020004C17_gene	-	-	-	-	-	-	14:57015134-57018982:+	0	0	0	0	0	0	0	0	0	0	0	0	0	0	0	0	0	0
ENSMUSG00000002055	Spag5	sperm_associated_antigen_5	GO:0005623|GO:0009987|GO:0005488|GO:0032991|GO:0043227|GO:0043229|GO:0050794|GO:0005622|GO:0051641|GO:0016043|GO:0043234|GO:0005515|GO:0030496|GO:0007059|GO:0051640|GO:0005737|GO:0005874|GO:0032886|GO:0060341|GO:0032880|GO:0008092|GO:0051656|GO:0051301|GO:0051649|GO:0008104|GO:0051726|GO:0007163|GO:0000776|GO:0007049|GO:0043231|GO:0006996|GO:0051983|GO:0032403|GO:0007017|GO:0051128|GO:0005634|GO:…	cell|cellular process|binding|macromolecular complex|membrane-bounded organelle|intracellular organelle|regulation of cellular process|intracellular|cellular localization|cellular component organization|protein complex|protein binding|midbody|chromosome segregation|organelle localization|cytoplasm|microtubule|regulation of microtubule-based process|regulation of cellular localization|regulation o…	-	-	-	-	11:78301529-78322457:+	2.99323	2.71452	3.85098	3.88678	2.61055	3.23704	4.32696	2.41418	2.7899	566	449	642	555	347	449	581	331	400
ENSMUSG00000002052	Supt6	suppressor_of_Ty_6	GO:0050896|GO:0005623|GO:0009987|GO:0005488|GO:0002376|GO:0032502|GO:0008152|GO:0043227|GO:0006955|GO:0019222|GO:0071704|GO:0048523|GO:0043229|GO:0009893|GO:0050794|GO:0006807|GO:0009058|GO:0005622|GO:0051641|GO:0016043|GO:0009892|GO:0048856|GO:0005515|GO:0044237|GO:0050793|GO:0032259|GO:0002682|GO:0002520|GO:0097159|GO:0045595|GO:0006810|GO:0050776|GO:0046483|GO:0002312|GO:1901360|GO:0031324|GO:…	response to stimulus|cell|cellular process|binding|immune system process|developmental process|metabolic process|membrane-bounded organelle|immune response|regulation of metabolic process|organic substance metabolic process|negative regulation of cellular process|intracellular organelle|positive regulation of metabolic process|regulation of cellular process|nitrogen compound metabolic process|bio…	-	-	-	-	11:78206746-78245987:-	17.0851	14.4711	16.3351	14.6659	12.571	13.2387	14.3958	14.1592	12.1985	3107	2302	2619	2014	1607	1766	1859	1867	1682
ENSMUSG00000083729	Sh3d2c-ps1	SH3_domain_protein_2C_pseudogene_1	-	-	-	-	-	-	2:23680218-23681121:+	0	0	0	0	0	0	0	0	0	0	0	0	0	0	0	0	0	0
ENSMUSG00000002550	Uck1	uridine_cytidine_kinase_1	GO:0005623|GO:0009987|GO:0005488|GO:0003824|GO:0008152|GO:0071704|GO:0016740|GO:0006807|GO:0009058|GO:0005622|GO:0043167|GO:0097367|GO:0044237|GO:0036094|GO:0097159|GO:0006793|GO:0046483|GO:0005737|GO:1901360|GO:0044249|GO:0001882|GO:0000166|GO:0006725|GO:0006139|GO:0019637|GO:0043168|GO:0016772|GO:0017076|GO:0001883|GO:0006796|GO:0016301|GO:1901137|GO:0005829|GO:0019693|GO:0032549|GO:0009116|GO:…	cell|cellular process|binding|catalytic activity|metabolic process|organic substance metabolic process|transferase activity|nitrogen compound metabolic process|biosynthetic process|intracellular|ion binding|carbohydrate derivative binding|cellular metabolic process|small molecule binding|organic cyclic compound binding|phosphorus metabolic process|heterocycle metabolic process|cytoplasm|organic c…	K00876	uridine kinase[2.7.1.48]	mmu01100|mmu00983|mmu00240	Metabolic pathways - Mus musculus (mouse)|Drug metabolism - other enzymes - Mus musculus (mouse)|Pyrimidine metabolism - Mus musculus (mouse)	2:32255002-32260159:-	8.33225	8.61401	9.17522	7.017	8.47853	8.72137	9.02295	9.11818	8.66826	857	775	832	545	613	658	659	680	676
ENSMUSG00000083722	Adgrd2-ps	adhesion_G_protein_coupled_receptor_D2_pseudogene	-	-	-	-	-	-	2:38671158-38687651:+	0	0	0	0	0	0	0	0	0	0	0	0	0	0	0	0	0	0
ENSMUSG00000046062	Ppp1r15b	protein_phosphatase_1_regulatory_inhibitor_subunit_15b	GO:0050896|GO:0045182|GO:0005623|GO:0009987|GO:0023052|GO:0005488|GO:0003824|GO:0032991|GO:0008152|GO:0009607|GO:0008287|GO:0016787|GO:0019222|GO:0071704|GO:0048523|GO:0050794|GO:0006807|GO:0009058|GO:0005622|GO:0009892|GO:0006950|GO:0051716|GO:0043234|GO:0005515|GO:0044237|GO:0016788|GO:0006793|GO:0006979|GO:0033554|GO:0005737|GO:0006413|GO:0031324|GO:0010035|GO:0007154|GO:0044249|GO:0019538|GO:…	response to stimulus|translation regulator activity|cell|cellular process|signaling|binding|catalytic activity|macromolecular complex|metabolic process|response to biotic stimulus|protein serine/threonine phosphatase complex|hydrolase activity|regulation of metabolic process|organic substance metabolic process|negative regulation of cellular process|regulation of cellular process|nitrogen compoun…	-	-	-	-	1:133131143-133139783:+	41.1661	41.0291	39.0657	41.0543	50.393	38.3827	46.9112	46.8774	50.1102	5828	5081	4876	4389	5015	3986	4716	4812	5379
ENSMUSG00000097386	9130213A22Rik	RIKEN_cDNA_9130213A22_gene	GO:0016020|GO:0031224|GO:0016021	membrane|intrinsic component of membrane|integral component of membrane	-	-	-	-	11:69120054-69122589:-	0	0.188813	0.062428	0.0364407	0	0.375237	0.1938	0	0	0	6	2	1	0	10	5	0	0
ENSMUSG00000016356	Col20a1	collagen_type_XX_alpha_1	GO:0005576|GO:0005488|GO:0032991|GO:0005615|GO:0043234|GO:0005515|GO:0005581	extracellular region|binding|macromolecular complex|extracellular space|protein complex|protein binding|collagen trimer	-	-	-	-	2:180986535-181017540:+	0.106974	0.455813	0.253698	0.231806	0.539538	0.835215	0.301288	0.429187	0.51303	11	41	23	18	39	63	22	32	40
ENSMUSG00000064302	Clasp1	CLIP_associating_protein_1	GO:0050896|GO:0030054|GO:0005623|GO:0009987|GO:0005576|GO:0005488|GO:0032991|GO:0016020|GO:0032502|GO:0040011|GO:0044089|GO:0048646|GO:0043227|GO:0007155|GO:0009653|GO:0048523|GO:0043229|GO:0051050|GO:0048870|GO:0009605|GO:0050794|GO:0005622|GO:0097367|GO:0051641|GO:0071944|GO:0012505|GO:0016043|GO:0045178|GO:0006950|GO:0040013|GO:0043234|GO:0040017|GO:0030055|GO:0048856|GO:0005515|GO:1903561|GO:…	response to stimulus|cell junction|cell|cellular process|extracellular region|binding|macromolecular complex|membrane|developmental process|locomotion|positive regulation of cellular component biogenesis|anatomical structure formation involved in morphogenesis|membrane-bounded organelle|cell adhesion|anatomical structure morphogenesis|negative regulation of cellular process|intracellular organell…	-	-	-	-	1:118389058-118612678:+	0.525166	0.545188	0.719407	0.612358	0.682546	0.602755	0.614494	0.580499	0.583133	544	494	657	479	497	458	452	436	458
ENSMUSG00000064307	Lrrc51	leucine_rich_repeat_containing_51	GO:0005623|GO:0005488|GO:0003824|GO:0008152|GO:0016740|GO:0005622|GO:0005515|GO:0032259|GO:0005737|GO:0008168|GO:0008171	cell|binding|catalytic activity|metabolic process|transferase activity|intracellular|protein binding|methylation|cytoplasm|methyltransferase activity|O-methyltransferase activity	-	-	-	-	7:101912984-101933895:-	1.15367	0.883069	1.16063	1.00964	0.970437	1.3129	0.734632	1.31438	1.07169	115	77	102	76	68	96	52	95	81
ENSMUSG00000064308	2410137M14Rik	RIKEN_cDNA_2410137M14_gene	GO:0005488|GO:0005515	binding|protein binding	-	-	-	-	17:36977701-36981237:-	0	0	0	0	0	0	0	0	0	0	0	0	0	0	0	0	0	0
ENSMUSG00000083178	Gm12187	predicted_gene_12187	-	-	-	-	-	-	11:49069696-49071070:-	0	0	0	0	0	0	0	0	0	0	0	0	0	0	0	0	0	0
ENSMUSG00000094678	Olfr857	olfactory_receptor_857	GO:0050896|GO:0005623|GO:0009987|GO:0023052|GO:0004871|GO:0016020|GO:0031224|GO:0005886|GO:0050794|GO:0038023|GO:0071944|GO:0051716|GO:0004872|GO:0051606|GO:0007154|GO:0007165|GO:0050906|GO:0050877|GO:0009593|GO:0004888|GO:0016021|GO:0050907|GO:0004930|GO:0007186|GO:0007600|GO:0004984|GO:0050911|GO:0007606|GO:0007608	response to stimulus|cell|cellular process|signaling|signal transducer activity|membrane|intrinsic component of membrane|plasma membrane|regulation of cellular process|signaling receptor activity|cell periphery|cellular response to stimulus|receptor activity|detection of stimulus|cell communication|signal transduction|detection of stimulus involved in sensory perception|neurological system proces…	K04257	olfactory receptor[-]	mmu04740	Olfactory transduction - Mus musculus (mouse)	9:19712829-19713758:+	0	0	0	0	0	0	0	0	0	0	0	0	0	0	0	0	0	0
ENSMUSG00000101858	Gm28144	predicted_gene_28144	-	-	-	-	-	-	Y:8570058-8570756:-	0	0	0	0	0	0	0	0	0	0	0	0	0	0	0	0	0	0
ENSMUSG00000078139	AK157302	cDNA_sequence_AK157302	GO:0005623|GO:0009987|GO:0005198|GO:0005488|GO:0008152|GO:0043227|GO:0071704|GO:0043229|GO:0009058|GO:0005622|GO:0043167|GO:0016043|GO:0044237|GO:0005737|GO:0019538|GO:0043169|GO:0016226|GO:0006790|GO:0043231|GO:0051536|GO:0022607|GO:0051537|GO:0046872|GO:0051604|GO:0005759|GO:0010467|GO:0005739|GO:0051539|GO:0046914|GO:0097428|GO:0005506|GO:0008198	cell|cellular process|structural molecule activity|binding|metabolic process|membrane-bounded organelle|organic substance metabolic process|intracellular organelle|biosynthetic process|intracellular|ion binding|cellular component organization|cellular metabolic process|cytoplasm|protein metabolic process|cation binding|iron-sulfur cluster assembly|sulfur compound metabolic process|intracellular m…	-	-	-	-	13:21495223-21497146:+	15.5843	16.9109	15.1367	16.9234	15.0588	13.1357	14.4294	12.01	13.1556	689	654	590	565	468	426	453	385	441
ENSMUSG00000107670	Olfr809	olfactory_receptor_809	GO:0050896|GO:0009987|GO:0023052|GO:0004871|GO:0016020|GO:0031224|GO:0050794|GO:0038023|GO:0051716|GO:0004872|GO:0007154|GO:0007165|GO:0004888|GO:0016021|GO:0004930|GO:0007186	response to stimulus|cellular process|signaling|signal transducer activity|membrane|intrinsic component of membrane|regulation of cellular process|signaling receptor activity|cellular response to stimulus|receptor activity|cell communication|signal transduction|transmembrane signaling receptor activity|integral component of membrane|G-protein coupled receptor activity|G-protein coupled receptor s…	-	-	-	-	10:129775871-129776857:+	0	0	0	0	0	0	0	0	0	0	0	0	0	0	0	0	0	0
ENSMUSG00000107677	Olfr316	olfactory_receptor_316	GO:0050896|GO:0009987|GO:0023052|GO:0004871|GO:0016020|GO:0031224|GO:0050794|GO:0038023|GO:0051716|GO:0004872|GO:0007154|GO:0007165|GO:0004888|GO:0016021|GO:0004930|GO:0007186	response to stimulus|cellular process|signaling|signal transducer activity|membrane|intrinsic component of membrane|regulation of cellular process|signaling receptor activity|cellular response to stimulus|receptor activity|cell communication|signal transduction|transmembrane signaling receptor activity|integral component of membrane|G-protein coupled receptor activity|G-protein coupled receptor s…	-	-	-	-	11:58757604-58758614:+	0	0	0	0	0	0	0	0	0	0	0	0	0	0	0	0	0	0
ENSMUSG00000107676	RP23-82I13.10	-	-	-	-	-	-	-	6:88919708-88922637:+	0	0	0.0168509	0	0	0	0	0	0	0	0	1	0	0	0	0	0	0
ENSMUSG00000107675	RP24-272N4.2	-	-	-	-	-	-	-	6:138443973-138461615:+	0	0	0	0	0	0	0	0	0	0	0	0	0	0	0	0	0	0
ENSMUSG00000078131	Krtap1-3	keratin_associated_protein_1_3	GO:0005623|GO:0043229|GO:0005622|GO:0005882|GO:0045095|GO:0005856|GO:0045111	cell|intracellular organelle|intracellular|intermediate filament|keratin filament|cytoskeleton|intermediate filament cytoskeleton	-	-	-	-	11:99590461-99591339:-	0	0	0	0	0	0	0	0	0	0	0	0	0	0	0	0	0	0
ENSMUSG00000078130	Gm11555	predicted_gene_11555	GO:0005623|GO:0043229|GO:0005622|GO:0005882|GO:0045095|GO:0005856|GO:0045111	cell|intracellular organelle|intracellular|intermediate filament|keratin filament|cytoskeleton|intermediate filament cytoskeleton	-	-	-	-	11:99649599-99650236:-	0	0	0	0	0	0	0	0	0	0	0	0	0	0	0	0	0	0
ENSMUSG00000107679	RP24-446A8.2	-	-	-	-	-	-	-	6:139555559-139557611:-	0	0	0	0	0	0	0	0	0	0	0	0	0	0	0	0	0	0
ENSMUSG00000107678	RP23-328I7.6	-	-	-	-	-	-	-	6:57993448-57993581:-	0	0	0	0	0	0	0	0	0	0	0	0	0	0	0	0	0	0
ENSMUSG00000078134	Gm12355	predicted_gene_12355	GO:0005488|GO:0036094|GO:0097159|GO:0003676|GO:0000166	binding|small molecule binding|organic cyclic compound binding|nucleic acid binding|nucleotide binding	-	-	-	-	11:98624351-98625661:-	1.06224	1.1764	0.978924	1.27479	1.55834	1.3576	2.10361	0.915606	1.31337	32	31	26	29	33	30	45	20	30
ENSMUSG00000095370	Trav6n-7	T_cell_receptor_alpha_variable_6N_7	GO:0005488|GO:0005515	binding|protein binding	-	-	-	-	14:53318798-53319284:+	0	0	0	0	0	0	0	0	0	0	0	0	0	0	0	0	0	0
ENSMUSG00000095371	Gm9611	predicted_gene_9611	-	-	-	-	-	-	14:42291907-42297358:-	0	0	0	0	0	0	0	0	0	0	0	0	0	0	0	0	0	0
ENSMUSG00000082892	Olfr1027-ps1	olfactory_receptor_1027_pseudogene_1	-	-	-	-	-	-	2:85932145-85933486:+	0	0	0	0	0	0	0	0	0	0	0	0	0	0	0	0	0	0
ENSMUSG00000014195	Dnajc7	DnaJ_Hsp40_homolog_subfamily_C_member_7	GO:0005623|GO:0009987|GO:0005576|GO:0005488|GO:0016020|GO:0043227|GO:0043229|GO:0005622|GO:0006457|GO:0005515|GO:1903561|GO:0070062|GO:0005737|GO:0042026|GO:0031072|GO:0061077|GO:0031982|GO:0043231|GO:0005634|GO:0005654|GO:0070389|GO:0005856|GO:0031981	cell|cellular process|extracellular region|binding|membrane|membrane-bounded organelle|intracellular organelle|intracellular|protein folding|protein binding|extracellular vesicle|extracellular exosome|cytoplasm|protein refolding|heat shock protein binding|chaperone-mediated protein folding|vesicle|intracellular membrane-bounded organelle|nucleus|nucleoplasm|chaperone cofactor-dependent protein re…	-	-	-	-	11:100582818-100620168:-	20.4766	25.2644	22.2067	23.5277	25.3468	24.9219	31.0506	27.4813	24.5693	2826	3050	2702	2452	2459	2523	3043	2750	2571
ENSMUSG00000099496	Gm28365	predicted_gene_28365	-	-	-	-	-	-	Y:87054717-87057954:+	0	0	0	0	0	0	0	0	0	0	0	0	0	0	0	0	0	0
ENSMUSG00000099495	Gm20800	predicted_gene_20800	-	-	-	-	-	-	Y:73239212-73239904:-	0	0	0	0	0	0	0	0	0	0	0	0	0	0	0	0	0	0
ENSMUSG00000099494	Gm28197	predicted_gene_28197	-	-	-	-	-	-	Y:52497006-52500244:+	0	0	0	0	0	0	0	0	0	0	0	0	0	0	0	0	0	0
ENSMUSG00000099493	Gm21753	predicted_gene_21753	-	-	-	-	-	-	Y:32124404-32125099:-	0	0	0	0	0	0	0	0	0	0	0	0	0	0	0	0	0	0
ENSMUSG00000099491	4930533D04Rik	RIKEN_cDNA_4930533D04_gene	-	-	-	-	-	-	9:102692885-102693834:+	0	0	0	0	0	0	0	0	0	0	0	0	0	0	0	0	0	0
ENSMUSG00000014198	Zfp385c	zinc_finger_protein_385C	GO:0050896|GO:0005623|GO:0009987|GO:0023052|GO:0005488|GO:0043227|GO:0043229|GO:0050794|GO:0005622|GO:0043167|GO:0051716|GO:0005515|GO:0097159|GO:0007154|GO:0008219|GO:0043169|GO:0007165|GO:0003676|GO:0002039|GO:0043231|GO:0005634|GO:0003723|GO:0046872|GO:0097190|GO:0012501|GO:0035556|GO:0097193|GO:0046914|GO:0006915|GO:0072332|GO:0008270	response to stimulus|cell|cellular process|signaling|binding|membrane-bounded organelle|intracellular organelle|regulation of cellular process|intracellular|ion binding|cellular response to stimulus|protein binding|organic cyclic compound binding|cell communication|cell death|cation binding|signal transduction|nucleic acid binding|p53 binding|intracellular membrane-bounded organelle|nucleus|RNA b…	-	-	-	-	11:100627543-100692455:-	0.0114484	0.0130816	0.103864	0	0	0.109231	0	0.0473521	0	1	1	8	0	0	7	0	3	0
ENSMUSG00000099499	Gm28787	predicted_gene_28787	-	-	-	-	-	-	Y:75282305-75283000:-	0	0	0	0	0	0	0	0	0	0	0	0	0	0	0	0	0	0
ENSMUSG00000099498	Gm29283	predicted_gene_29283	-	-	-	-	-	-	1:13068838-13078662:+	0	0	0	0	0	0	0	0	0	0	0	0	0	0	0	0	0	0
ENSMUSG00000098552	Gm27217	predicted_gene_27217	-	-	-	-	-	-	17:52592981-52602660:-	0.148002	0.0563905	0	0	0	0	0.0695063	0.0680168	0	3	1	0	0	0	0	1	1	0
ENSMUSG00000001508	Sgca	sarcoglycan_alpha_dystrophin_associated_glycoprotein_	GO:0030054|GO:0005623|GO:0009987|GO:0005488|GO:0032991|GO:0016020|GO:0031224|GO:0005911|GO:0005886|GO:0043229|GO:0005622|GO:0043167|GO:0071944|GO:0016043|GO:0043234|GO:0005515|GO:0005737|GO:0061024|GO:0043169|GO:0005887|GO:0098797|GO:0042383|GO:0031226|GO:0016021|GO:0016011|GO:0046872|GO:0016010|GO:0016012|GO:0005856|GO:0045121|GO:0005509	cell junction|cell|cellular process|binding|macromolecular complex|membrane|intrinsic component of membrane|cell-cell junction|plasma membrane|intracellular organelle|intracellular|ion binding|cell periphery|cellular component organization|protein complex|protein binding|cytoplasm|membrane organization|cation binding|integral component of plasma membrane|plasma membrane protein complex|sarcolemma…	K12565	alpha-sarcoglycan[-]	mmu05414|mmu05410|mmu05416|mmu05412	Dilated cardiomyopathy (DCM) - Mus musculus (mouse)|Hypertrophic cardiomyopathy (HCM) - Mus musculus (mouse)|Viral myocarditis - Mus musculus (mouse)|Arrhythmogenic right ventricular cardiomyopathy (ARVC) - Mus musculus (mouse)	11:94962791-94976327:-	0.0493714	0	0.0373293	0.108973	0	0.0897405	0.0695352	0	0.0217175	3	0	2	5	0	4	3	0	1
ENSMUSG00000001504	Irx2	Iroquois_related_homeobox_2_Drosophila_	GO:0005623|GO:0009987|GO:0005488|GO:0032502|GO:0008152|GO:0048646|GO:0043227|GO:0019222|GO:0009653|GO:0071704|GO:0043229|GO:0050794|GO:0006807|GO:0009058|GO:0005622|GO:0048856|GO:0044237|GO:0097159|GO:0035295|GO:0048598|GO:0046483|GO:0009888|GO:1901360|GO:0072006|GO:0001822|GO:0044249|GO:0035148|GO:0003676|GO:0006725|GO:0006139|GO:0051171|GO:0072028|GO:0043231|GO:0009887|GO:0048729|GO:0031323|GO:…	cell|cellular process|binding|developmental process|metabolic process|anatomical structure formation involved in morphogenesis|membrane-bounded organelle|regulation of metabolic process|anatomical structure morphogenesis|organic substance metabolic process|intracellular organelle|regulation of cellular process|nitrogen compound metabolic process|biosynthetic process|intracellular|anatomical struc…	-	-	-	-	13:72628820-72634198:+	0	0	0	0	0	0.0233767	0	0	0	0	0	0	0	0	2	0	0	0
ENSMUSG00000001506	Col1a1	collagen_type_I_alpha_1	GO:0050896|GO:0005623|GO:0009987|GO:0005576|GO:0005198|GO:0023052|GO:0005488|GO:0031012|GO:0032991|GO:0032502|GO:0008152|GO:0040011|GO:0048646|GO:0043227|GO:0007155|GO:0019222|GO:0023051|GO:0009653|GO:0005578|GO:0071704|GO:0048523|GO:0043229|GO:0048870|GO:0009893|GO:0009605|GO:0050794|GO:0006807|GO:0005201|GO:0009058|GO:0005622|GO:0043167|GO:0051641|GO:0012505|GO:0016043|GO:0005583|GO:0006950|GO:…	response to stimulus|cell|cellular process|extracellular region|structural molecule activity|signaling|binding|extracellular matrix|macromolecular complex|developmental process|metabolic process|locomotion|anatomical structure formation involved in morphogenesis|membrane-bounded organelle|cell adhesion|regulation of metabolic process|regulation of signaling|anatomical structure morphogenesis|prot…	K06236	collagen, type I, alpha[-]	mmu05165|mmu04151|mmu05205|mmu04510|mmu04926|mmu04611|mmu05146|mmu04933|mmu04974|mmu04512	Human papillomavirus infection - Mus musculus (mouse)|PI3K-Akt signaling pathway - Mus musculus (mouse)|Proteoglycans in cancer - Mus musculus (mouse)|Focal adhesion - Mus musculus (mouse)|Relaxin signaling pathway - Mus musculus (mouse)|Platelet activation - Mus musculus (mouse)|Amoebiasis - Mus musculus (mouse)|AGE-RAGE signaling pathway in diabetic complications - Mus musculus (mouse)|Protein …	11:94936224-94953042:+	23.3093	17.6357	22.9506	22.2905	6.59798	53.3118	13.7789	18.2377	22.7048	3714	2458	3224	2682	739	6231	1559	2107	2743
ENSMUSG00000001507	Itga3	integrin_alpha_3	GO:0022414|GO:0050896|GO:0030054|GO:0005623|GO:0009987|GO:0005576|GO:0023052|GO:0045202|GO:0005488|GO:0000003|GO:0032991|GO:0016020|GO:0007610|GO:0032502|GO:0008152|GO:0040011|GO:0030427|GO:0031224|GO:0048646|GO:0043227|GO:0007155|GO:0019222|GO:0005886|GO:0023051|GO:0009653|GO:0071704|GO:0048523|GO:0097060|GO:0048870|GO:0009893|GO:0050794|GO:0006807|GO:0009058|GO:0005622|GO:0044708|GO:0009986|GO:…	reproductive process|response to stimulus|cell junction|cell|cellular process|extracellular region|signaling|synapse|binding|reproduction|macromolecular complex|membrane|behavior|developmental process|metabolic process|locomotion|site of polarized growth|intrinsic component of membrane|anatomical structure formation involved in morphogenesis|membrane-bounded organelle|cell adhesion|regulation of …	K06482	integrin alpha 3[-]	mmu05200|mmu05165|mmu04151|mmu04810|mmu04510|mmu05222|mmu04640|mmu05414|mmu05410|mmu04512|mmu05412	Pathways in cancer - Mus musculus (mouse)|Human papillomavirus infection - Mus musculus (mouse)|PI3K-Akt signaling pathway - Mus musculus (mouse)|Regulation of actin cytoskeleton - Mus musculus (mouse)|Focal adhesion - Mus musculus (mouse)|Small cell lung cancer - Mus musculus (mouse)|Hematopoietic cell lineage - Mus musculus (mouse)|Dilated cardiomyopathy (DCM) - Mus musculus (mouse)|Hypertrophi…	11:95044474-95076801:-	32.1954	26.552	28.4654	28.819	24.1433	24.1297	23.9637	24.3402	27.8769	4993	3602	3892	3375	2632	2745	2639	2737	3278
ENSMUSG00000092066	1700121N20Rik	RIKEN_cDNA_1700121N20_gene	-	-	-	-	-	-	12:106442653-106447666:-	0	0	0	0	0	0	0	0	0	0	0	0	0	0	0	0	0	0
ENSMUSG00000019261	Map1s	microtubule_associated_protein_1S	GO:0030054|GO:0005623|GO:0009987|GO:0045202|GO:0005488|GO:0032502|GO:0043227|GO:0009653|GO:0043229|GO:0044297|GO:0050794|GO:0005622|GO:0016043|GO:0042995|GO:0048856|GO:0005515|GO:0097159|GO:0005737|GO:0005874|GO:0036477|GO:0008219|GO:0042802|GO:0008092|GO:0048869|GO:0003676|GO:0048468|GO:0043005|GO:0060322|GO:0043231|GO:0007420|GO:0006996|GO:0007275|GO:0030030|GO:0032403|GO:0048513|GO:0043025|GO:…	cell junction|cell|cellular process|synapse|binding|developmental process|membrane-bounded organelle|anatomical structure morphogenesis|intracellular organelle|cell body|regulation of cellular process|intracellular|cellular component organization|cell projection|anatomical structure development|protein binding|organic cyclic compound binding|cytoplasm|microtubule|somatodendritic compartment|cell …	-	-	-	-	8:70905974-70917526:+	6.06675	4.07613	6.51909	4.08745	4.27739	5.73133	4.12188	4.11014	4.07082	456	268	432	232	226	316	220	224	232
ENSMUSG00000092060	Bend4	BEN_domain_containing_4	-	-	-	-	-	-	5:67392147-67428310:-	0.0289595	0.0289678	0.00821183	0.0215727	0.0463464	0.108565	0.0535251	0.0873667	0.0811619	16	14	4	9	18	44	21	35	34
ENSMUSG00000096777	Gm21723	predicted_gene_21723	-	-	-	-	-	-	Y:32159839-32160366:+	0	0	0	0	0	0	0	0	0	0	0	0	0	0	0	0	0	0
ENSMUSG00000096776	Vmn1r186	vomeronasal_1_receptor_Vmn1r186	GO:0050896|GO:0009987|GO:0023052|GO:0004871|GO:0016020|GO:0031224|GO:0050794|GO:0038023|GO:0051716|GO:0004872|GO:0007154|GO:0007165|GO:0004888|GO:0016021|GO:0004930|GO:0007186|GO:0016503	response to stimulus|cellular process|signaling|signal transducer activity|membrane|intrinsic component of membrane|regulation of cellular process|signaling receptor activity|cellular response to stimulus|receptor activity|cell communication|signal transduction|transmembrane signaling receptor activity|integral component of membrane|G-protein coupled receptor activity|G-protein coupled receptor s…	-	-	-	-	GL456219.1:94186-95088:-	0	0	0	0	0	0	0	0	0	0	0	0	0	0	0	0	0	0
ENSMUSG00000096775	Gm5796	predicted_gene_5796	-	-	-	-	-	-	14:4023941-4041370:+	0	0.0273728	0.0543195	0	0	0	0	0.066066	0	0	1	2	0	0	0	0	2	0
ENSMUSG00000086472	Gm16172	predicted_gene_16172	-	-	-	-	-	-	17:45663519-45666209:+	0	0	0	0	0	0	0	0	0	0	0	0	0	0	0	0	0	0
ENSMUSG00000096773	Olfr675	olfactory_receptor_675	GO:0050896|GO:0005623|GO:0009987|GO:0023052|GO:0004871|GO:0016020|GO:0031224|GO:0005886|GO:0050794|GO:0038023|GO:0071944|GO:0051716|GO:0004872|GO:0051606|GO:0007154|GO:0007165|GO:0050906|GO:0050877|GO:0009593|GO:0004888|GO:0016021|GO:0050907|GO:0004930|GO:0007186|GO:0007600|GO:0004984|GO:0050911|GO:0007606|GO:0007608	response to stimulus|cell|cellular process|signaling|signal transducer activity|membrane|intrinsic component of membrane|plasma membrane|regulation of cellular process|signaling receptor activity|cell periphery|cellular response to stimulus|receptor activity|detection of stimulus|cell communication|signal transduction|detection of stimulus involved in sensory perception|neurological system proces…	K04257	olfactory receptor[-]	mmu04740	Olfactory transduction - Mus musculus (mouse)	7:105024025-105024966:-	0	0	0	0	0	0	0	0	0	0	0	0	0	0	0	0	0	0
ENSMUSG00000096770	Amy2a4	amylase_2a4	GO:0005576|GO:0005488|GO:0003824|GO:0008152|GO:0016787|GO:0071704|GO:0043167|GO:0005615|GO:0009056|GO:0005975|GO:0043169|GO:0016798|GO:0043168|GO:0016052|GO:0031404|GO:0046872|GO:0004553|GO:0005509|GO:0016160|GO:0004556	extracellular region|binding|catalytic activity|metabolic process|hydrolase activity|organic substance metabolic process|ion binding|extracellular space|catabolic process|carbohydrate metabolic process|cation binding|hydrolase activity, acting on glycosyl bonds|anion binding|carbohydrate catabolic process|chloride ion binding|metal ion binding|hydrolase activity, hydrolyzing O-glycosyl compounds|…	K01176	alpha-amylase[3.2.1.1]	mmu01100|mmu04972	Metabolic pathways - Mus musculus (mouse)|Pancreatic secretion - Mus musculus (mouse)	3:113279843-113291449:-	0	0	0	0	0	0	0	0	0	0	0	0	0	0	0	0	0	0
ENSMUSG00000017550	Atad5	ATPase_family_AAA_domain_containing_5	GO:0050896|GO:0005623|GO:0009987|GO:0005488|GO:0043227|GO:0043229|GO:0005622|GO:0043167|GO:0097367|GO:0006950|GO:0051716|GO:0036094|GO:0097159|GO:0033554|GO:0001882|GO:0000166|GO:0043168|GO:0043231|GO:0005634|GO:0017076|GO:0006974|GO:0001883|GO:0032549|GO:0005524	response to stimulus|cell|cellular process|binding|membrane-bounded organelle|intracellular organelle|intracellular|ion binding|carbohydrate derivative binding|response to stress|cellular response to stimulus|small molecule binding|organic cyclic compound binding|cellular response to stress|nucleoside binding|nucleotide binding|anion binding|intracellular membrane-bounded organelle|nucleus|purine…	-	-	-	-	11:80089400-80135794:+	0.440382	0.733744	0.648299	1.27183	1.33294	1.3476	1.73516	1.07258	0.976258	94	137	122	205	200	211	263	166	158
ENSMUSG00000101537	Gm29571	predicted_gene_29571	-	-	-	-	-	-	10:25536386-25673343:+	0	0	0	0	0	0	0	0	0	0	0	0	0	0	0	0	0	0
ENSMUSG00000101534	Gm29306	predicted_gene_29306	-	-	-	-	-	-	Y:55072993-55073607:-	0	0	0	0	0	0	0	0	0	0	0	0	0	0	0	0	0	0
ENSMUSG00000101532	Zbed4-ps1	zinc_finger_BED_type_containing_4_pseudogene_1	-	-	-	-	-	-	7:13639107-13642572:+	0	0	0	0	0	0	0	0	0	0	0	0	0	0	0	0	0	0
ENSMUSG00000101533	Gm29393	predicted_gene_29393	-	-	-	-	-	-	Y:88994450-88997689:+	0	0	0	0	0	0	0	0	0	0	0	0	0	0	0	0	0	0
ENSMUSG00000101530	Gm29259	predicted_gene_29259	-	-	-	-	-	-	Y:64560834-64561527:-	0	0	0	0	0	0	0	0	0	0	0	0	0	0	0	0	0	0
ENSMUSG00000101531	Gm29672	predicted_gene_29672	-	-	-	-	-	-	Y:59489253-59492035:+	0	0	0	0	0	0	0	0	0	0	0	0	0	0	0	0	0	0
ENSMUSG00000101538	Gm29029	predicted_gene_29029	-	-	-	-	-	-	Y:36839776-36840471:+	0	0	0	0	0	0	0	0	0	0	0	0	0	0	0	0	0	0
ENSMUSG00000101539	Gm28252	predicted_gene_28252	-	-	-	-	-	-	Y:64634929-64638168:+	0	0	0	0	0	0	0	0	0	0	0	0	0	0	0	0	0	0
ENSMUSG00000029007	Agtrap	angiotensin_II_type_I_receptor_associated_protein	GO:0050896|GO:0005623|GO:0009987|GO:0023052|GO:0005488|GO:0004871|GO:0016020|GO:0031224|GO:0043227|GO:0005789|GO:0031090|GO:0005886|GO:0043229|GO:0050794|GO:0038023|GO:0005622|GO:0071944|GO:0012505|GO:0006950|GO:0051716|GO:0004872|GO:0005515|GO:0042175|GO:0005783|GO:0005737|GO:0098588|GO:0005794|GO:0008217|GO:0012506|GO:0007154|GO:0003013|GO:0007165|GO:0005938|GO:0001666|GO:0031982|GO:0043231|GO:…	response to stimulus|cell|cellular process|signaling|binding|signal transducer activity|membrane|intrinsic component of membrane|membrane-bounded organelle|endoplasmic reticulum membrane|organelle membrane|plasma membrane|intracellular organelle|regulation of cellular process|signaling receptor activity|intracellular|cell periphery|endomembrane system|response to stress|cellular response to stimu…	-	-	-	-	4:148077061-148088031:-	12.7989	12.0637	11.1767	13.0622	9.24579	13.5149	17.04	10.8913	12.0479	1282	1057	987	988	651	993	1212	791	915
ENSMUSG00000030768	Disp1	dispatched_homolog_1_Drosophila_	GO:0050896|GO:0005215|GO:0009987|GO:0023052|GO:0005488|GO:0004871|GO:0016020|GO:0032502|GO:0008152|GO:0031224|GO:0023051|GO:0071704|GO:0050794|GO:0038023|GO:0051716|GO:0004872|GO:0048856|GO:0005515|GO:0006810|GO:0007154|GO:0019538|GO:0009967|GO:0009966|GO:0010646|GO:0007165|GO:0061061|GO:0004888|GO:0007389|GO:0007275|GO:0048513|GO:0015197|GO:0016021|GO:0007225|GO:0009790|GO:0009880|GO:0003002|GO:…	response to stimulus|transporter activity|cellular process|signaling|binding|signal transducer activity|membrane|developmental process|metabolic process|intrinsic component of membrane|regulation of signaling|organic substance metabolic process|regulation of cellular process|signaling receptor activity|cellular response to stimulus|receptor activity|anatomical structure development|protein bindin…	-	-	-	-	1:183086266-183221522:-	1.23752	0.848839	1.70045	1.37659	1.28766	1.86058	1.99171	1.5117	1.83732	175	105	212	147	128	193	200	155	197
ENSMUSG00000029005	Draxin	dorsal_inhibitory_axon_guidance_protein	GO:0050896|GO:0009987|GO:0005576|GO:0023052|GO:0005488|GO:0032502|GO:0040007|GO:0040011|GO:0023051|GO:0009653|GO:0048523|GO:0009605|GO:0050794|GO:0016043|GO:0051716|GO:0016049|GO:0045926|GO:0048856|GO:0005515|GO:0048589|GO:0040008|GO:0050793|GO:0023057|GO:0045595|GO:0048638|GO:0007154|GO:0008219|GO:0021516|GO:0009966|GO:0010646|GO:0009968|GO:0007165|GO:0030308|GO:0048869|GO:0060560|GO:0045596|GO:…	response to stimulus|cellular process|extracellular region|signaling|binding|developmental process|growth|locomotion|regulation of signaling|anatomical structure morphogenesis|negative regulation of cellular process|response to external stimulus|regulation of cellular process|cellular component organization|cellular response to stimulus|cell growth|negative regulation of growth|anatomical structu…	-	-	-	-	4:148098437-148130698:-	0.175749	0.0095647	0.161376	0.343565	0.178582	0.730174	0.212136	0.40397	0.286973	21	1	17	31	15	64	18	35	26
ENSMUSG00000022052	Ppp2r2a	protein_phosphatase_2_regulatory_subunit_B_alpha	GO:0050896|GO:0005623|GO:0009987|GO:0023052|GO:0005488|GO:0003824|GO:0032991|GO:0008152|GO:0008287|GO:0016787|GO:0019222|GO:0071704|GO:0050794|GO:0005622|GO:0030234|GO:0051716|GO:0043234|GO:0005515|GO:0044237|GO:0016788|GO:0006793|GO:0050790|GO:0007154|GO:0019538|GO:0019208|GO:0000159|GO:0008092|GO:0007165|GO:0019899|GO:0010243|GO:0031323|GO:0010033|GO:0032403|GO:0019902|GO:0043412|GO:0051246|GO:…	response to stimulus|cell|cellular process|signaling|binding|catalytic activity|macromolecular complex|metabolic process|protein serine/threonine phosphatase complex|hydrolase activity|regulation of metabolic process|organic substance metabolic process|regulation of cellular process|intracellular|enzyme regulator activity|cellular response to stimulus|protein complex|protein binding|cellular meta…	K04354	serine/threonine-protein phosphatase 2A regulatory subunit B[-]	mmu05165|mmu04151|mmu04530|mmu05160|mmu04390|mmu04261|mmu04728|mmu04152|mmu04071|mmu05142|mmu03015	Human papillomavirus infection - Mus musculus (mouse)|PI3K-Akt signaling pathway - Mus musculus (mouse)|Tight junction - Mus musculus (mouse)|Hepatitis C - Mus musculus (mouse)|Hippo signaling pathway - Mus musculus (mouse)|Adrenergic signaling in cardiomyocytes - Mus musculus (mouse)|Dopaminergic synapse - Mus musculus (mouse)|AMPK signaling pathway - Mus musculus (mouse)|Sphingolipid signaling …	14:67014057-67072471:-	17.996	19.6979	15.6302	20.5758	18.0081	17.9038	19.2996	19.1984	19.8523	1669	1598	1278	1441	1174	1218	1271	1291	1396
ENSMUSG00000022055	Nefl	neurofilament_light_polypeptide	GO:0050896|GO:0005623|GO:0009987|GO:0005198|GO:0005488|GO:0032991|GO:0032502|GO:0040011|GO:0005200|GO:0030427|GO:0009653|GO:0048523|GO:0043229|GO:0050794|GO:0005622|GO:0060090|GO:0051641|GO:0016043|GO:0042995|GO:0006950|GO:0051716|GO:0043234|GO:0048856|GO:0005515|GO:0050793|GO:0043209|GO:0045595|GO:0006810|GO:0033554|GO:0051640|GO:0009611|GO:0009725|GO:0005737|GO:0045597|GO:0010035|GO:0021537|GO:…	response to stimulus|cell|cellular process|structural molecule activity|binding|macromolecular complex|developmental process|locomotion|structural constituent of cytoskeleton|site of polarized growth|anatomical structure morphogenesis|negative regulation of cellular process|intracellular organelle|regulation of cellular process|intracellular|binding, bridging|cellular localization|cellular compon…	K04572	neurofilament light polypeptide[-]	mmu05014	Amyotrophic lateral sclerosis (ALS) - Mus musculus (mouse)	14:68083863-68089095:+	0.0643762	0.0883177	0.116831	0.18755	0.439587	0.386155	0.108788	0.0532641	0.10188	5	6	8	11	24	22	6	3	6
ENSMUSG00000010021	Kif19a	kinesin_family_member_19A	GO:0005623|GO:0009987|GO:0005488|GO:0003824|GO:0032991|GO:0008152|GO:0016787|GO:0043229|GO:0005929|GO:0005622|GO:0043167|GO:0097367|GO:0016043|GO:0042995|GO:0043234|GO:0005515|GO:0036094|GO:0097159|GO:0005874|GO:0005930|GO:0005875|GO:0001882|GO:0016817|GO:0008092|GO:0000166|GO:0006928|GO:0043168|GO:0006996|GO:0032403|GO:0007017|GO:0017076|GO:0008017|GO:0001883|GO:0007018|GO:0000226|GO:0007010|GO:…	cell|cellular process|binding|catalytic activity|macromolecular complex|metabolic process|hydrolase activity|intracellular organelle|cilium|intracellular|ion binding|carbohydrate derivative binding|cellular component organization|cell projection|protein complex|protein binding|small molecule binding|organic cyclic compound binding|microtubule|axoneme|microtubule associated complex|nucleoside bind…	-	-	-	-	11:114765388-114790739:+	0.208928	0.247689	0.307189	0.327907	0.0990712	0.263719	0.283325	0.213435	0.214318	27	28	35	32	9	25	26	20	21
ENSMUSG00000010025	Aldh3a2	aldehyde_dehydrogenase_family_3_subfamily_A2	GO:0050896|GO:0005623|GO:0009987|GO:0005576|GO:0003824|GO:0016020|GO:0032502|GO:0008152|GO:0031224|GO:0043227|GO:0005789|GO:0031090|GO:0071704|GO:0043229|GO:0005622|GO:0012505|GO:0006950|GO:0016491|GO:0048856|GO:1903561|GO:0044237|GO:0042175|GO:0019898|GO:0070062|GO:0006979|GO:0006081|GO:0005783|GO:0009888|GO:0005737|GO:0098588|GO:0019866|GO:0055114|GO:0031966|GO:0016614|GO:0031982|GO:0042406|GO:…	response to stimulus|cell|cellular process|extracellular region|catalytic activity|membrane|developmental process|metabolic process|intrinsic component of membrane|membrane-bounded organelle|endoplasmic reticulum membrane|organelle membrane|organic substance metabolic process|intracellular organelle|intracellular|endomembrane system|response to stress|oxidoreductase activity|anatomical structure …	K00128	aldehyde dehydrogenase (NAD+)[1.2.1.3]	mmu01100|mmu00010|mmu00561|mmu00310|mmu00280|mmu00330|mmu00071|mmu00380|mmu00620|mmu00410|mmu00053|mmu00340	Metabolic pathways - Mus musculus (mouse)|Glycolysis / Gluconeogenesis - Mus musculus (mouse)|Glycerolipid metabolism - Mus musculus (mouse)|Lysine degradation - Mus musculus (mouse)|Valine, leucine and isoleucine degradation - Mus musculus (mouse)|Arginine and proline metabolism - Mus musculus (mouse)|Fatty acid degradation - Mus musculus (mouse)|Tryptophan metabolism - Mus musculus (mouse)|Pyru…	11:61223417-61267464:-	17.3155	17.741	16.3486	15.5008	17.3414	17.3319	15.9379	19.8875	20.4246	2679	2401	2230	1811	1886	1967	1751	2231	2396
ENSMUSG00000022057	Adamdec1	ADAM_like_decysin_1	GO:0005576|GO:0005488|GO:0003824|GO:0008152|GO:0016787|GO:0071704|GO:0043167|GO:0008233|GO:0019538|GO:0043169|GO:0046872|GO:0006508|GO:0008237|GO:0046914|GO:0004175|GO:0004222|GO:0008270	extracellular region|binding|catalytic activity|metabolic process|hydrolase activity|organic substance metabolic process|ion binding|peptidase activity|protein metabolic process|cation binding|metal ion binding|proteolysis|metallopeptidase activity|transition metal ion binding|endopeptidase activity|metalloendopeptidase activity|zinc ion binding	-	-	-	-	14:68563388-68582086:-	119.429	78.2871	84.0052	76.9264	112.431	188.769	83.4233	263.589	224.137	6655	3816	4127	3237	4404	7716	3301	10650	9470
ENSMUSG00000097233	Gm17552	predicted_gene_17552	-	-	-	-	-	-	19:4169566-4174284:+	0.0673506	0	0.101855	0	0.0479044	0.0765174	0.0158124	0	0.0592132	6	0	8	0	3	5	1	0	4
ENSMUSG00000101288	Gm28342	predicted_gene_28342	-	-	-	-	-	-	1:89302719-89358144:-	0	0	0	0	0	0	0	0	0	0	0	0	0	0	0	0	0	0
ENSMUSG00000101289	Gm3454	predicted_gene_3454	-	-	-	-	-	-	15:75311377-75314964:-	0	0	0	0	0	0	0	0	0	0	0	0	0	0	0	0	0	0
[truncated: 34,088 more rows]
